# Supplementary material for: 2-Carb­oxy-1-(3-nitro­phen­yl)ethanaminium perchlorate
Source: Acta Crystallogr Sect E Struct Rep Online. 2009 Dec 12;66(Pt 1):o117. doi: 10.1107/S1600536809051319 (PMC2980062; doi:10.1107/S1600536809051319)
Supplement: Supplementary file 2 [file e-66-0o117-Isup2.hkl]

# 
# h,k,l, Fc-squared, Fo-squared, sigma(Fo-squared) and status flag 
# 
data_I
_shelx_title ' qzr in P-1' 
_shelx_refln_list_code          4 
_shelx_F_calc_maximum      109.66 
_exptl_crystal_F_000       320.00 
_reflns_d_resolution_high  0.7696 
 
loop_ 
 _symmetry_equiv_pos_as_xyz 
 'x, y, z' 
 '-x, -y, -z' 
 
_cell_length_a     7.5932 
_cell_length_b     7.8843 
_cell_length_c    11.8615 
_cell_angle_alpha  94.745 
_cell_angle_beta   99.780 
_cell_angle_gamma 116.323 
 
_shelx_F_squared_multiplier     1.000 
 
loop_ 
 _refln_index_h 
 _refln_index_k 
 _refln_index_l 
 _refln_F_squared_calc 
 _refln_F_squared_meas 
 _refln_F_squared_sigma 
 _refln_observed_status 
   1   0   0      592.58      527.84      7.49 o 
   2   0   0      143.40      147.45      3.89 o 
   3   0   0     1354.03     1390.64     23.07 o 
   4   0   0      245.38      265.79      7.04 o 
   5   0   0       19.59       18.30      4.40 o 
   6   0   0      115.20      154.87     16.79 o 
   7   0   0       15.94       13.94      6.40 o 
   8   0   0        0.22       10.56      7.44 o 
  -8   1   0       19.93       17.83      5.88 o 
  -7   1   0       30.67       30.68      5.42 o 
  -6   1   0       27.44       25.30      3.73 o 
  -5   1   0        2.60        6.06      2.26 o 
  -4   1   0       61.61       74.35      4.13 o 
  -3   1   0     1070.41     1076.89     14.65 o 
  -1   1   0        9.09        9.53      1.08 o 
   0   1   0       20.40       14.48      1.49 o 
   1   1   0     8309.97     8173.81    486.78 o 
   2   1   0      831.55      869.41     17.60 o 
   3   1   0        8.72       13.25      1.63 o 
   4   1   0       24.36       21.36      2.27 o 
   5   1   0       38.55       60.99      7.98 o 
   6   1   0        7.47       11.00      4.95 o 
   7   1   0       37.11       28.73      7.52 o 
   8   1   0        0.84        0.78      4.66 o 
  -9   2   0        1.64        6.76      8.80 o 
  -8   2   0       22.06       21.03      9.13 o 
  -7   2   0       58.34       53.25      6.56 o 
  -6   2   0      394.21      450.78     31.88 o 
  -5   2   0       18.16       20.56      2.94 o 
  -4   2   0      142.26      143.59     10.47 o 
  -3   2   0       98.08      118.18      4.39 o 
  -2   2   0     5204.76     5220.77     68.13 o 
  -1   2   0      150.81      153.01      3.74 o 
   0   2   0     1162.25     1137.39     33.57 o 
   1   2   0       60.82       88.58      4.01 o 
   2   2   0        1.21        0.22      0.98 o 
   3   2   0      108.91       82.66      4.12 o 
   4   2   0      168.50      192.77     12.26 o 
   5   2   0        1.40        7.42      5.27 o 
   6   2   0       13.46       24.88      7.51 o 
   7   2   0        0.14        4.04      4.76 o 
  -9   3   0       11.06       11.11      8.44 o 
  -8   3   0        3.94        4.61      3.09 o 
  -7   3   0      170.32      123.19     10.58 o 
  -6   3   0        2.51        2.44      1.92 o 
  -5   3   0      168.23      154.88     10.26 o 
  -4   3   0      698.59      722.93     14.89 o 
  -3   3   0      396.07      454.19      9.40 o 
  -2   3   0      417.59      434.94      9.60 o 
  -1   3   0      236.89      229.52      6.41 o 
   0   3   0       68.41       66.79      3.82 o 
   1   3   0       70.85       64.29      4.22 o 
   2   3   0       37.36       42.98      4.40 o 
   3   3   0       10.35       18.65      6.44 o 
   4   3   0       50.57       53.05      8.32 o 
   5   3   0       26.22       23.79      8.05 o 
   6   3   0        3.17        3.78      4.79 o 
  -9   4   0        9.32       10.83      3.69 o 
  -8   4   0        1.06        4.23      2.39 o 
  -7   4   0        0.72        2.86      3.15 o 
  -6   4   0       68.31       66.68      8.03 o 
  -5   4   0       10.14       10.19      3.31 o 
  -4   4   0      265.51      285.00     11.13 o 
  -3   4   0      731.59      671.14     13.38 o 
  -2   4   0       21.16       24.97      2.62 o 
  -1   4   0       54.98       66.23      8.67 o 
   0   4   0       65.37       55.05      5.13 o 
   1   4   0      106.99      127.82      5.97 o 
   2   4   0       27.95       23.56      5.12 o 
   3   4   0       59.11       69.38      8.86 o 
   4   4   0       61.06       86.02     11.12 o 
   5   4   0        1.41        3.63      4.53 o 
   6   4   0       14.05       26.13      8.14 o 
  -9   5   0        2.66       -1.18      3.17 o 
  -8   5   0       24.30       20.81      5.96 o 
  -7   5   0       47.20       40.27      7.48 o 
  -6   5   0      121.10      131.27     10.12 o 
  -5   5   0      105.85      110.68     12.92 o 
  -4   5   0      158.91      131.56      8.30 o 
  -3   5   0        1.38        0.31      1.30 o 
  -2   5   0       72.76       57.04      4.14 o 
  -1   5   0        2.19        3.07      2.58 o 
   0   5   0       19.40       21.77      4.86 o 
   1   5   0       25.07        9.62      6.99 o 
   2   5   0       13.48       18.78      6.22 o 
   3   5   0       23.62       25.20      6.61 o 
   4   5   0        2.88        3.63      4.57 o 
   5   5   0       10.17        7.84      4.98 o 
  -9   6   0       26.40       24.17      6.85 o 
  -8   6   0        2.65        1.56      3.63 o 
  -7   6   0        8.16       11.80      5.49 o 
  -6   6   0       50.41       50.41      7.92 o 
  -5   6   0      104.91      103.76      9.22 o 
  -4   6   0       26.10       29.00      5.35 o 
  -3   6   0     1286.23     1487.60     26.18 o 
  -2   6   0      145.43      183.89      8.63 o 
  -1   6   0       43.85       48.89      5.16 o 
   0   6   0      447.49      538.68     25.13 o 
   1   6   0      202.61      196.85     37.69 o 
   2   6   0       36.12       37.40     17.11 o 
   3   6   0       41.37       38.53     16.15 o 
   4   6   0       69.37       82.56     20.75 o 
  -9   7   0       35.39       37.09     10.24 o 
  -8   7   0      103.39       90.95     12.39 o 
  -7   7   0        0.00       -0.19      3.59 o 
  -6   7   0        3.77        6.89      3.69 o 
  -5   7   0       23.84       17.13      5.39 o 
  -4   7   0       11.18       17.44      5.73 o 
  -3   7   0      134.15      149.55      9.27 o 
  -2   7   0      246.18      324.04     23.42 o 
  -1   7   0        9.40       19.76      4.00 o 
   0   7   0        8.17        5.18      3.15 o 
   1   7   0       46.97       56.09     18.52 o 
   2   7   0        0.50        2.94      4.71 o 
   3   7   0       17.04       16.78      6.45 o 
  -8   8   0        3.33        0.79      2.30 o 
  -7   8   0        1.27        2.14      2.60 o 
  -6   8   0       53.67       44.17      6.99 o 
  -5   8   0       71.33       77.16     12.43 o 
  -4   8   0        0.00        0.70      4.85 o 
  -3   8   0       16.05       18.99      5.52 o 
  -2   8   0      137.64      187.34     16.25 o 
  -1   8   0        7.61        7.08      3.45 o 
   0   8   0        0.16        4.85      4.39 o 
   1   8   0       21.95       27.73     11.74 o 
  -7   9   0       15.54       10.26      5.61 o 
  -6   9   0        0.03        0.30      4.58 o 
  -5   9   0        7.99        6.54      4.87 o 
  -4   9   0        0.73       -1.07      4.06 o 
  -3   9   0        0.28        0.61      4.16 o 
  -2   9   0        2.29        4.04      4.58 o 
  -1   9   0        0.03       -0.83      4.07 o 
   0   9   0       10.70        5.20      4.86 o 
  -6  10   0        9.41       13.14      5.59 o 
  -5  10   0        0.03       -2.09      4.15 o 
  -4  10   0        2.01        6.19      5.81 o 
  -3  10   0        0.53        3.53      5.65 o 
   3 -10   1       10.00       11.85      9.32 o 
   4 -10   1       60.52       83.56     11.06 o 
   5 -10   1        1.64        4.10      4.54 o 
   6 -10   1       16.21        9.95      5.33 o 
   0  -9   1        7.83        6.16      6.90 o 
   1  -9   1        1.06        2.13      4.30 o 
   2  -9   1       28.63       32.30     10.86 o 
   3  -9   1       19.13       31.53      7.53 o 
   4  -9   1        6.43        5.18      4.86 o 
   5  -9   1        8.44        5.46      4.85 o 
   6  -9   1       12.43       11.05      5.33 o 
   7  -9   1        6.96        5.07      4.97 o 
  -1  -8   1        3.79        6.39      4.68 o 
   0  -8   1       21.81       18.40      6.71 o 
   1  -8   1      155.60      178.43     20.62 o 
   2  -8   1       74.89       86.04      7.46 o 
   3  -8   1       33.71       38.96      5.63 o 
   4  -8   1       90.30      111.26     11.23 o 
   5  -8   1        9.72       11.54      5.37 o 
   6  -8   1        2.10        2.68      3.06 o 
   7  -8   1        9.26       11.53      4.54 o 
   8  -8   1        1.73        1.32      3.60 o 
  -3  -7   1       15.67       19.09      6.29 o 
  -2  -7   1       25.45       24.04      8.18 o 
  -1  -7   1        1.90        8.04      4.82 o 
   0  -7   1       70.99       94.30      9.72 o 
   1  -7   1       54.47       65.56      6.45 o 
   2  -7   1       11.62       15.24      4.17 o 
   3  -7   1       29.36       35.07      4.51 o 
   4  -7   1        7.49        7.45      4.80 o 
   5  -7   1        2.67        6.74      5.51 o 
   6  -7   1       70.04       73.34     11.20 o 
   7  -7   1       67.85       74.05     11.00 o 
   8  -7   1        5.88        3.84      4.22 o 
   9  -7   1        0.01       -1.02      3.51 o 
  -4  -6   1        0.29        1.63      4.39 o 
  -3  -6   1       39.55       38.34     16.64 o 
  -2  -6   1        1.00        0.90      3.87 o 
  -1  -6   1       18.15        9.08      2.56 o 
   0  -6   1        0.02        2.95      2.75 o 
   1  -6   1      144.49      152.81      8.61 o 
   2  -6   1      167.45      179.55      8.43 o 
   3  -6   1      215.19      197.19      8.50 o 
   4  -6   1       40.43       40.16      4.04 o 
   5  -6   1       18.78       21.11      5.02 o 
   6  -6   1       31.74       42.37      8.08 o 
   7  -6   1       16.39       28.11      6.45 o 
   8  -6   1       11.43       14.59      6.13 o 
   9  -6   1       22.31       17.19      7.37 o 
  -5  -5   1        4.83        9.35      6.89 o 
  -4  -5   1        2.28        1.07      4.34 o 
  -3  -5   1       79.24      108.60     10.78 o 
  -2  -5   1       61.51       62.42      8.01 o 
  -1  -5   1      142.53      133.34     10.61 o 
   0  -5   1      213.29      246.87     11.97 o 
   1  -5   1        9.06        7.75      2.80 o 
   2  -5   1       77.95       81.41      5.39 o 
   3  -5   1      457.32      432.56     10.22 o 
   4  -5   1       74.50       54.58      4.15 o 
   5  -5   1       15.06       20.16      3.87 o 
   6  -5   1       40.17       46.91      8.22 o 
   7  -5   1       27.37       23.59      6.02 o 
   8  -5   1        0.03        5.35      2.65 o 
   9  -5   1       12.82        5.72      4.46 o 
  -6  -4   1        0.35        3.43      4.78 o 
  -5  -4   1        7.93        4.95      4.76 o 
  -4  -4   1       50.40       48.50     15.34 o 
  -3  -4   1        0.30        1.02      3.73 o 
  -2  -4   1        0.02        1.00      1.26 o 
  -1  -4   1      262.51      325.90     11.37 o 
   0  -4   1       12.66        9.61      2.92 o 
   1  -4   1     1022.63     1039.69     20.56 o 
   2  -4   1        0.06        2.19      2.60 o 
   3  -4   1        0.57        1.49      2.18 o 
   4  -4   1      222.22      221.66      6.43 o 
   5  -4   1        2.78        2.74      2.23 o 
   6  -4   1        4.73        7.47      2.52 o 
   7  -4   1       96.17      101.70     13.83 o 
   8  -4   1       49.72       43.09      6.55 o 
   9  -4   1        8.61       12.80      8.94 o 
  -7  -3   1        3.64        1.39      4.87 o 
  -6  -3   1        6.59        3.40      4.46 o 
  -5  -3   1       19.64       18.62      6.53 o 
  -4  -3   1        0.02        0.62      4.91 o 
  -3  -3   1       18.70       23.35      5.86 o 
  -2  -3   1       19.43       16.76      2.90 o 
  -1  -3   1     1004.04     1054.61     20.14 o 
   0  -3   1      672.36      679.61     12.79 o 
   1  -3   1     1236.06     1188.33     17.03 o 
   2  -3   1      135.89       91.61      4.27 o 
   3  -3   1      294.71      284.94     10.68 o 
   4  -3   1      124.68      107.99      7.83 o 
   5  -3   1       21.45       16.98      3.72 o 
   6  -3   1       51.13       50.13      6.18 o 
   7  -3   1        0.22        0.25      1.87 o 
   8  -3   1        0.57        1.58      1.91 o 
   9  -3   1        0.79        1.66      7.78 o 
  -7  -2   1        0.09       -0.11      4.31 o 
  -6  -2   1       52.14       56.51      8.61 o 
  -5  -2   1      108.86      122.07     10.60 o 
  -4  -2   1       99.08      108.48     10.12 o 
  -3  -2   1        0.03        2.27      1.32 o 
  -2  -2   1      306.18      310.60      8.11 o 
  -1  -2   1      866.12      968.60     33.98 o 
   0  -2   1     3715.58     3883.65     68.57 o 
   1  -2   1     2721.67     2872.42     46.68 o 
   2  -2   1     9714.96     9058.44    143.49 o 
   3  -2   1       20.33        6.60     25.68 o 
   4  -2   1        2.49        1.04      1.44 o 
   5  -2   1      992.51     1008.08     33.08 o 
   6  -2   1        2.26        2.31      2.53 o 
   7  -2   1       45.84       48.21      5.57 o 
   8  -2   1        6.88        3.68      2.98 o 
   9  -2   1       10.86        4.78      7.97 o 
  -8  -1   1       21.13       25.12      7.12 o 
  -7  -1   1       26.65       35.14      8.00 o 
  -6  -1   1       24.90       26.43      6.95 o 
  -5  -1   1      129.65      143.34      6.24 o 
  -4  -1   1       68.50       53.87      3.71 o 
  -3  -1   1     1471.32     1636.73     35.45 o 
  -2  -1   1      313.74      381.84      7.49 o 
  -1  -1   1      451.58      547.81     17.13 o 
   2  -1   1       11.92       12.22      2.32 o 
   3  -1   1      201.01      195.15      6.19 o 
   4  -1   1      131.74      101.53      4.68 o 
   5  -1   1      107.04      106.07      5.31 o 
   6  -1   1       28.62       21.98      3.18 o 
   7  -1   1       90.03      115.76     15.56 o 
   8  -1   1       19.77       19.42      7.22 o 
  -8   0   1        2.43        2.74      4.17 o 
  -7   0   1        0.31        1.15      4.41 o 
  -6   0   1      336.46      359.26     14.77 o 
  -5   0   1      179.34      210.38      7.65 o 
  -4   0   1      461.43      514.07      9.89 o 
  -3   0   1        0.67        4.90      1.69 o 
  -2   0   1     2274.69     2320.71     23.90 o 
  -1   0   1      218.64      250.23      4.89 o 
   1   0   1      164.13      196.09      5.51 o 
   2   0   1      610.29      758.80     10.41 o 
   3   0   1        0.64        0.91      1.15 o 
   4   0   1      400.15      461.79     16.49 o 
   5   0   1      147.86      163.33      6.34 o 
   6   0   1       13.57       17.62      5.73 o 
   7   0   1        5.61       10.24      5.45 o 
   8   0   1        0.08        3.02      7.49 o 
  -9   1   1        3.68       -1.26      6.59 o 
  -8   1   1       14.66       10.79     10.82 o 
  -7   1   1        9.48        7.97      3.55 o 
  -6   1   1       75.41       74.58      7.16 o 
  -5   1   1      621.46      714.32     13.46 o 
  -4   1   1      275.34      330.37      9.15 o 
  -3   1   1        9.23        9.90      1.70 o 
  -2   1   1     2868.72     2596.89     34.89 o 
  -1   1   1      245.96      241.62      3.52 o 
   1   1   1     5552.71     6023.29     68.29 o 
   2   1   1     1037.54     1158.84     22.83 o 
   3   1   1      993.84     1040.18     32.89 o 
   4   1   1       30.84       24.89      7.47 o 
   5   1   1       65.25       73.91      8.01 o 
   6   1   1       23.32       21.37      6.54 o 
   7   1   1       24.70       39.12      8.77 o 
  -9   2   1        7.80       12.23      8.13 o 
  -8   2   1        6.63        5.92      2.53 o 
  -7   2   1        0.02        2.01      2.55 o 
  -6   2   1       38.44       38.04      4.39 o 
  -5   2   1        7.21       10.21      2.04 o 
  -3   2   1        3.68        4.60      1.19 o 
  -2   2   1      632.30      578.62     15.10 o 
  -1   2   1     2389.47     2542.05     56.40 o 
   0   2   1      863.27       -2.19      2.19 o 
   1   2   1      323.96      369.58      6.89 o 
   2   2   1      136.17      166.96      8.90 o 
   3   2   1       92.43       84.34      9.00 o 
   4   2   1      150.21      184.35     17.47 o 
   5   2   1       17.37       13.94      5.72 o 
   6   2   1        1.43       -1.69      4.35 o 
   7   2   1        0.05        1.33      4.70 o 
  -9   3   1        7.20       -1.36      6.18 o 
  -8   3   1       47.77       46.12      6.39 o 
  -7   3   1       14.34        9.98      2.47 o 
  -6   3   1        6.48        3.60      1.54 o 
  -5   3   1       20.36       29.77      4.11 o 
  -4   3   1       73.73       81.33      3.99 o 
  -3   3   1      235.71      284.18     10.51 o 
  -2   3   1      104.39       81.46      3.25 o 
  -1   3   1      383.80      392.43      8.43 o 
   0   3   1        5.03        4.36      1.62 o 
   1   3   1      467.23      488.44     11.30 o 
   2   3   1      339.08      405.94     31.31 o 
   3   3   1       25.80       23.62      5.99 o 
   4   3   1        5.23        8.22      4.55 o 
   5   3   1       68.16       67.99     14.95 o 
   6   3   1       10.95       14.62      7.59 o 
  -9   4   1       44.10       28.72      6.07 o 
  -8   4   1       45.73       44.44      7.07 o 
  -7   4   1        7.68        6.94      3.83 o 
  -6   4   1      142.64      137.19     11.29 o 
  -5   4   1       43.26       36.38      5.57 o 
  -4   4   1       31.57       24.62      4.39 o 
  -3   4   1      238.81      231.85      7.17 o 
  -2   4   1      377.15      346.33      9.26 o 
  -1   4   1      685.86      729.76     15.84 o 
   0   4   1        0.14        1.32      2.00 o 
   1   4   1       27.36       24.43      2.82 o 
   2   4   1     1283.79     1438.24     81.60 o 
   3   4   1        8.80       14.02      5.62 o 
   4   4   1       12.78       26.90      7.32 o 
   5   4   1       18.91       22.86      7.75 o 
  -9   5   1        0.81        0.82      2.31 o 
  -8   5   1       74.16       67.67      9.01 o 
  -7   5   1       66.76       71.72     10.87 o 
  -6   5   1       27.29       24.31      5.51 o 
  -5   5   1       69.19       69.05      7.20 o 
  -4   5   1       11.62       12.62      4.77 o 
  -3   5   1        5.10        6.52      1.91 o 
  -2   5   1      240.28      236.70      8.33 o 
  -1   5   1      305.92      331.32     10.04 o 
   0   5   1        0.54        2.14      3.26 o 
   1   5   1       21.80       30.76      4.28 o 
   2   5   1        2.59        1.97      4.28 o 
   3   5   1      151.28      158.91     20.62 o 
   4   5   1       15.24       15.00      5.80 o 
   5   5   1        0.19        0.28      4.43 o 
  -9   6   1        6.03        6.19      4.47 o 
  -8   6   1       11.16        9.36      4.95 o 
  -7   6   1        7.64       12.48      4.95 o 
  -6   6   1      122.75      101.58     10.94 o 
  -5   6   1      120.05      117.07      9.26 o 
  -4   6   1      300.66      346.49     15.23 o 
  -3   6   1       21.62       19.47      2.80 o 
  -2   6   1      102.49      121.68      7.11 o 
  -1   6   1       17.54       18.71      3.97 o 
   0   6   1      170.45      197.84     10.94 o 
   1   6   1       22.90       36.04     12.92 o 
   2   6   1        7.10       16.40      5.87 o 
   3   6   1        0.00        4.04      4.69 o 
   4   6   1        0.15        2.96      5.00 o 
  -9   7   1        0.12        0.85      2.97 o 
  -8   7   1       38.45       36.34      7.91 o 
  -7   7   1        8.85        4.41      4.26 o 
  -6   7   1        0.09        4.79      4.06 o 
  -5   7   1      299.87      304.71     24.72 o 
  -4   7   1       14.89       15.43      4.56 o 
  -3   7   1        0.18        1.29      2.40 o 
  -2   7   1      207.47      274.28     16.29 o 
  -1   7   1        9.97       12.48      4.25 o 
   0   7   1      149.60      160.92     12.15 o 
   1   7   1       15.37       15.13     12.21 o 
   2   7   1       18.49       21.49      6.78 o 
  -8   8   1       11.91       12.03      5.40 o 
  -7   8   1       38.61       34.53      7.71 o 
  -6   8   1        1.26        2.43      4.18 o 
  -5   8   1        5.65        8.97      5.35 o 
  -4   8   1       83.85      116.04     19.84 o 
  -3   8   1        3.27        4.25      4.38 o 
  -2   8   1        1.07        2.47      2.63 o 
  -1   8   1       42.15       53.80      6.43 o 
   0   8   1        3.30        5.51      4.67 o 
   1   8   1        8.52        3.30      4.77 o 
  -7   9   1        1.14        0.13      3.38 o 
  -6   9   1        0.30        0.17      3.89 o 
  -5   9   1       18.43       12.34      5.25 o 
  -4   9   1       17.56       30.15      7.76 o 
  -3   9   1        0.67        2.21      4.95 o 
  -2   9   1       15.61       18.91      6.04 o 
  -1   9   1        0.31        2.21      6.99 o 
  -5  10   1        0.65        5.22      5.93 o 
  -4  10   1        9.14        7.88      5.00 o 
   3 -10   2       18.51       13.94      8.32 o 
   4 -10   2        0.16        0.03      4.40 o 
   5 -10   2        0.40        1.24      6.21 o 
   0  -9   2        0.17        4.26      4.92 o 
   1  -9   2        0.18        2.77      3.29 o 
   2  -9   2       10.06       11.87      4.61 o 
   3  -9   2       35.58       50.57     12.87 o 
   4  -9   2        4.88        2.21      4.34 o 
   5  -9   2       10.29       10.80      5.93 o 
   6  -9   2       23.22       22.84      7.02 o 
   7  -9   2       30.86       27.10      9.04 o 
  -2  -8   2        2.50        0.62      4.20 o 
  -1  -8   2        9.06        3.75      4.23 o 
   0  -8   2        2.04        3.54      3.70 o 
   1  -8   2        0.02        4.67      3.29 o 
   2  -8   2        6.91        8.72      3.51 o 
   3  -8   2        6.34        7.66      3.08 o 
   4  -8   2      127.80      123.88     10.63 o 
   5  -8   2        6.08        9.48      6.63 o 
   6  -8   2        0.09        2.23      3.36 o 
   7  -8   2       25.43       28.50      7.03 o 
   8  -8   2       16.25       20.49      7.14 o 
  -3  -7   2       43.43       46.11      8.82 o 
  -2  -7   2       42.35       73.90     16.48 o 
  -1  -7   2        0.29        2.36      2.79 o 
   0  -7   2       39.10       51.26      6.03 o 
   1  -7   2      186.88      194.02     10.53 o 
   2  -7   2      152.15      171.48      9.11 o 
   3  -7   2       12.25       13.48      3.53 o 
   4  -7   2      131.18      127.67      7.29 o 
   5  -7   2      265.24      278.17     23.72 o 
   6  -7   2       98.15       99.39     13.29 o 
   7  -7   2       18.67       24.32      6.85 o 
   8  -7   2        3.43        2.65      4.25 o 
   9  -7   2        1.87        3.88      2.68 o 
  -4  -6   2        0.00        3.81      7.87 o 
  -3  -6   2        3.27        2.74      4.07 o 
  -2  -6   2       72.73       82.66      8.10 o 
  -1  -6   2        0.50        1.21      2.63 o 
   0  -6   2       22.22       26.47      4.11 o 
   1  -6   2       71.66       71.60      5.82 o 
   2  -6   2       50.36       51.33      5.41 o 
   3  -6   2       32.17       37.52      4.42 o 
   4  -6   2       54.44       55.18      4.73 o 
   5  -6   2       21.99       25.67      5.82 o 
   6  -6   2       96.28       89.61     13.09 o 
   7  -6   2      137.13      150.10     15.09 o 
   8  -6   2       31.37       26.31      6.81 o 
   9  -6   2        0.64       -0.42      3.49 o 
  -5  -5   2       15.48       12.35      5.63 o 
  -4  -5   2       14.85       13.59      5.00 o 
  -3  -5   2       11.16        7.45      4.48 o 
  -2  -5   2       51.92       69.40      7.77 o 
  -1  -5   2        2.14        3.63      2.22 o 
   0  -5   2      130.14      131.59      7.28 o 
   1  -5   2      238.09      233.11     10.03 o 
   2  -5   2      239.18      234.65      8.74 o 
   3  -5   2       13.53       10.67      3.25 o 
   4  -5   2      272.95      273.37      8.92 o 
   5  -5   2       78.82       80.86      5.77 o 
   6  -5   2        8.56        4.22      3.94 o 
   7  -5   2        0.14        1.44      3.12 o 
   8  -5   2       47.33       58.97     14.26 o 
   9  -5   2        0.32        1.17      3.16 o 
  -6  -4   2        2.15        4.92      5.51 o 
  -5  -4   2       50.23       52.93      8.87 o 
  -4  -4   2       12.64       21.12      6.67 o 
  -3  -4   2       20.40       20.26      3.68 o 
  -2  -4   2      176.51      209.66     15.11 o 
  -1  -4   2        9.84       13.32      2.31 o 
   0  -4   2      154.74      160.94      6.69 o 
   1  -4   2      306.89      304.39      9.62 o 
   2  -4   2      298.99      264.97      8.30 o 
   3  -4   2     1306.02     1431.63     17.48 o 
   4  -4   2      476.60      446.03     12.13 o 
   5  -4   2       83.70        3.50     42.41 o 
   6  -4   2       50.24       39.70      6.64 o 
   7  -4   2       10.47       11.59      2.58 o 
   8  -4   2        1.30        4.10      5.70 o 
   9  -4   2        2.51        3.02      6.92 o 
  -7  -3   2        0.01        1.11      5.13 o 
  -6  -3   2        2.67        3.04      4.24 o 
  -5  -3   2        2.52        2.33      4.37 o 
  -4  -3   2      147.24      163.59     15.98 o 
  -3  -3   2       10.10        8.64      2.91 o 
  -2  -3   2       43.30       47.44      5.24 o 
  -1  -3   2      679.02      736.00     23.34 o 
   0  -3   2        6.07        6.19      1.49 o 
   1  -3   2      343.18      331.70      8.76 o 
   2  -3   2     2137.80     2194.04     25.84 o 
   3  -3   2     1039.44     1107.25     26.28 o 
   4  -3   2        0.61        0.34      1.35 o 
   5  -3   2        5.80        5.64      2.73 o 
   6  -3   2        8.40        7.08      2.53 o 
   7  -3   2        7.00        6.11      2.47 o 
   8  -3   2       24.77       17.25      5.57 o 
  -7  -2   2        3.84        5.68      4.68 o 
  -6  -2   2       44.90       43.84     19.83 o 
  -5  -2   2      109.22       97.28      7.41 o 
  -4  -2   2      148.04      146.18     12.29 o 
  -3  -2   2      127.76      144.89      5.59 o 
  -2  -2   2      449.79      540.28     12.13 o 
  -1  -2   2        8.55        7.95      1.64 o 
   1  -2   2      190.34      185.03      5.06 o 
   2  -2   2      720.41      855.07     21.71 o 
   3  -2   2       61.97       85.92      6.85 o 
   4  -2   2     1414.61     1511.51     18.31 o 
   5  -2   2        1.20        2.01      1.66 o 
   6  -2   2       12.53        8.76      2.10 o 
   7  -2   2        1.45        1.67      1.65 o 
   8  -2   2        2.04        5.35      3.58 o 
  -8  -1   2       14.30       12.19      8.73 o 
  -7  -1   2        0.58        3.42      4.57 o 
  -6  -1   2        7.77        4.36      1.89 o 
  -5  -1   2      246.33      254.15     13.04 o 
  -4  -1   2      290.38      259.43     11.45 o 
  -3  -1   2      270.89      296.30     10.26 o 
  -2  -1   2      832.94      875.82     12.85 o 
   0  -1   2     1728.84     1606.39     21.83 o 
   1  -1   2    12024.45    11506.03     52.52 o 
   2  -1   2     1943.21     1951.92     45.74 o 
   3  -1   2      143.32      141.32      5.28 o 
   4  -1   2      458.02      430.38      9.18 o 
   5  -1   2      626.54      736.22     21.01 o 
   6  -1   2       68.68       57.34      5.06 o 
   7  -1   2        3.40        5.00      4.08 o 
   8  -1   2       10.27        8.43      4.88 o 
  -8   0   2       51.25       58.82      9.54 o 
  -7   0   2      122.98      173.12     13.33 o 
  -6   0   2        4.73        6.94      3.13 o 
  -5   0   2      332.33      350.41     10.01 o 
  -4   0   2       45.37       67.37      4.26 o 
  -3   0   2        1.67        2.83      2.02 o 
  -2   0   2     2498.99     2464.48     28.75 o 
  -1   0   2      258.23      295.27      5.90 o 
   0   0   2      330.85      281.62      3.96 o 
   2   0   2     1993.72     2005.03     22.41 o 
   3   0   2       56.03       48.19      2.94 o 
   4   0   2      140.78      160.21      7.35 o 
   5   0   2       50.65       57.12      9.41 o 
   6   0   2       27.05       34.96      7.78 o 
   7   0   2        0.19        3.74      2.62 o 
   8   0   2       16.81       12.11      5.28 o 
  -9   1   2        3.34        0.14      6.87 o 
  -8   1   2        0.90        2.74      4.52 o 
  -7   1   2       39.36       44.36      5.15 o 
  -6   1   2       28.14       37.27      4.11 o 
  -5   1   2      396.93      481.64     18.85 o 
  -4   1   2      127.65      124.83      7.63 o 
  -3   1   2      761.21      764.09     29.27 o 
  -2   1   2       91.46       78.48      3.90 o 
  -1   1   2     5327.27     5446.73    151.59 o 
   0   1   2       21.41       12.00      4.73 o 
   1   1   2     1447.90     1699.95     73.23 o 
   2   1   2        1.65        1.57      3.01 o 
   3   1   2        3.39        6.81      3.47 o 
   4   1   2       38.04       46.10      8.28 o 
   5   1   2      145.35      194.27     14.22 o 
   6   1   2        6.50       10.86      6.14 o 
   7   1   2        5.55        4.58      3.47 o 
  -9   2   2        6.26        3.38      6.73 o 
  -8   2   2      182.41      177.64      9.14 o 
  -7   2   2       95.74      106.33      8.61 o 
  -6   2   2        2.68        1.60      1.77 o 
  -5   2   2        9.81        9.82      2.03 o 
  -4   2   2      161.96      147.76      5.16 o 
  -3   2   2       14.24       15.38      1.67 o 
  -2   2   2      801.61      798.92     17.53 o 
  -1   2   2      850.00      868.58     14.78 o 
   0   2   2     1061.46       -1.59      1.59 o 
   1   2   2       30.27       33.42      1.60 o 
   2   2   2      625.33      619.23     19.63 o 
   3   2   2       11.92       15.71      4.11 o 
   4   2   2      258.63      280.88     14.77 o 
   5   2   2        1.08        0.39      4.15 o 
   6   2   2       24.04       26.73      7.08 o 
   7   2   2        3.79        2.13      3.96 o 
  -9   3   2       15.27       12.31      4.34 o 
  -8   3   2       90.74       99.40     10.68 o 
  -7   3   2       71.82        7.04     42.62 o 
  -6   3   2       76.98       92.34      5.88 o 
  -5   3   2       49.80       50.97      3.57 o 
  -4   3   2       90.01      113.36      7.59 o 
  -3   3   2      196.32      220.69      8.72 o 
  -2   3   2       64.92       86.92      3.70 o 
  -1   3   2     1406.13     1625.46     20.66 o 
   0   3   2       15.93        6.42      6.94 o 
   1   3   2        2.39        2.40      1.25 o 
   2   3   2        0.81        4.07      3.70 o 
   3   3   2       95.52       93.37     11.77 o 
   4   3   2        0.05        4.50      7.34 o 
   5   3   2        2.01        2.77      4.67 o 
   6   3   2        1.42        1.22      4.63 o 
  -9   4   2        5.12        5.35      3.47 o 
  -8   4   2       51.93       46.25      7.93 o 
  -7   4   2        3.30        2.31      3.15 o 
  -6   4   2       12.98       12.33      4.27 o 
  -5   4   2        8.28        2.94      3.20 o 
  -4   4   2      237.96      224.09     10.07 o 
  -3   4   2      210.51      232.91      5.82 o 
  -2   4   2      354.51      514.06     11.97 o 
  -1   4   2        2.36        4.09      1.83 o 
   0   4   2      180.65      119.32     28.36 o 
   1   4   2       27.60       38.64      7.57 o 
   2   4   2       24.78       23.87      5.99 o 
   3   4   2        2.01        2.94      5.03 o 
   4   4   2        0.49        4.38      4.54 o 
   5   4   2        0.35        0.25      4.40 o 
  -9   5   2        6.75        3.44      3.43 o 
  -8   5   2       46.29       50.06      8.56 o 
  -7   5   2       34.26       36.38      6.33 o 
  -6   5   2        0.33        1.30      2.61 o 
  -5   5   2      199.37      193.32     10.79 o 
  -4   5   2        4.06        2.29      3.39 o 
  -3   5   2      593.32      642.25     11.35 o 
  -2   5   2      176.72      195.38      7.12 o 
  -1   5   2      119.60      136.90      6.51 o 
   0   5   2       30.94       37.44      3.61 o 
   1   5   2      268.21      302.24     33.42 o 
   2   5   2      284.33      305.98     52.52 o 
   3   5   2       94.98      101.93     14.57 o 
   4   5   2        5.83       16.13      6.64 o 
  -9   6   2        2.91       -1.90      3.84 o 
  -8   6   2       74.17       71.44      9.65 o 
  -7   6   2      139.14      137.02     12.86 o 
  -6   6   2       30.55       41.55      7.08 o 
  -5   6   2        3.32        2.75      3.71 o 
  -4   6   2      175.36      148.94     10.02 o 
  -3   6   2        2.26        3.26      1.98 o 
  -2   6   2        1.26        4.26      2.49 o 
  -1   6   2      139.00      178.09     12.23 o 
   0   6   2        4.16        2.80      2.11 o 
   1   6   2        0.82        6.32      4.33 o 
   2   6   2       63.66       82.68     10.89 o 
   3   6   2        2.73        2.38      4.26 o 
  -9   7   2       17.23       18.19      5.79 o 
  -8   7   2        5.20        3.89      3.70 o 
  -7   7   2       42.33       40.97      7.12 o 
  -6   7   2        0.69        1.23      3.80 o 
  -5   7   2       73.72       73.28      9.34 o 
  -4   7   2       93.17      109.06      9.72 o 
  -3   7   2       64.88       70.28      5.32 o 
  -2   7   2       14.14       10.35      4.51 o 
  -1   7   2      113.83      134.90     11.54 o 
   0   7   2       15.85       19.15      5.97 o 
   1   7   2        0.08       -0.71      4.53 o 
   2   7   2       21.51       20.60      7.11 o 
  -8   8   2        7.35        4.43      3.40 o 
  -7   8   2       60.73       47.02      8.16 o 
  -6   8   2       15.12       10.68      4.84 o 
  -5   8   2       12.45       18.69      6.43 o 
  -4   8   2      142.02      160.50     12.23 o 
  -3   8   2        1.41        2.31      3.83 o 
  -2   8   2        1.88        3.75      2.79 o 
  -1   8   2        9.09        7.22      5.34 o 
   0   8   2       17.20       37.66      9.36 o 
   1   8   2        0.04        5.91      4.95 o 
  -7   9   2        0.59        6.28      4.42 o 
  -6   9   2       18.09       20.34      5.93 o 
  -5   9   2        5.58        3.04      4.34 o 
  -4   9   2        0.02        1.50      4.31 o 
  -3   9   2       32.84       43.86      7.61 o 
  -2   9   2        3.61        0.52      8.35 o 
  -1   9   2        4.07       -2.66      7.92 o 
   3 -10   3       11.54       15.48      7.71 o 
   4 -10   3       15.88       15.08      8.18 o 
   5 -10   3        2.07        2.38      6.15 o 
   0  -9   3        8.73        9.30      9.09 o 
   1  -9   3       24.99       25.94      5.49 o 
   2  -9   3       73.61       82.73      7.90 o 
   3  -9   3       59.11       63.33      8.51 o 
   4  -9   3        1.38        1.70      6.22 o 
   5  -9   3       21.36       11.16      5.14 o 
   6  -9   3       14.92       22.29     12.18 o 
   7  -9   3       10.05        9.08      5.95 o 
  -2  -8   3        5.79        5.59      7.78 o 
  -1  -8   3       19.83       23.36      6.80 o 
   0  -8   3        5.39        4.88      3.38 o 
   1  -8   3       17.68       18.45      4.43 o 
   2  -8   3       27.41       30.62      5.41 o 
   3  -8   3        4.37        3.57      4.16 o 
   4  -8   3        2.08        3.42      4.42 o 
   5  -8   3        0.02        1.59      2.76 o 
   6  -8   3        0.34        1.44      4.53 o 
   7  -8   3        0.99        6.32      3.35 o 
   8  -8   3        0.34        5.42      3.39 o 
  -3  -7   3        7.09        1.56      4.15 o 
  -2  -7   3        0.33        3.42      3.79 o 
  -1  -7   3       14.16        7.58      3.21 o 
   0  -7   3       17.39       15.96      3.63 o 
   1  -7   3       21.62       24.71      5.30 o 
   2  -7   3      190.27      186.27      9.34 o 
   3  -7   3       26.99       27.98      4.29 o 
   4  -7   3       23.17       20.43      3.47 o 
   5  -7   3      102.23      132.65     18.70 o 
   6  -7   3        4.96        8.67      6.83 o 
   7  -7   3        2.99        0.12      4.27 o 
   8  -7   3        7.58        6.68      5.89 o 
  -4  -6   3        3.82        4.71      3.99 o 
  -3  -6   3       12.17        9.19      4.24 o 
  -2  -6   3       21.40       34.32     10.03 o 
  -1  -6   3       10.11        8.79      3.06 o 
   0  -6   3       17.66       16.54      3.24 o 
   1  -6   3       30.24       25.93      4.60 o 
   2  -6   3       26.34       25.62      4.11 o 
   3  -6   3      312.89      312.49     14.36 o 
   4  -6   3       27.23       20.74      6.69 o 
   5  -6   3        0.65        1.44      2.44 o 
   6  -6   3        2.18        2.21      2.00 o 
   7  -6   3       15.15       15.49      5.19 o 
   8  -6   3        0.64        2.17      2.74 o 
   9  -6   3        3.83        4.29      3.94 o 
  -5  -5   3        0.94        4.56      4.34 o 
  -3  -5   3        0.29       -0.18      2.04 o 
  -2  -5   3        0.64        1.67      1.33 o 
  -1  -5   3       27.48       34.94      5.01 o 
   0  -5   3       12.13       13.46      3.92 o 
   1  -5   3      186.73      207.12      9.15 o 
   2  -5   3      165.07      155.58     11.03 o 
   3  -5   3       12.12       11.46      2.82 o 
   4  -5   3      147.05      145.03      8.49 o 
   5  -5   3      667.20      707.03     20.78 o 
   6  -5   3       10.31        8.63      2.80 o 
   7  -5   3       19.97       13.92      4.58 o 
   8  -5   3       42.90       41.93      7.84 o 
   9  -5   3       22.98       15.53      8.21 o 
  -6  -4   3        2.40        5.54      8.42 o 
  -5  -4   3       11.75        6.00      7.81 o 
  -4  -4   3      109.50      148.54     21.22 o 
  -3  -4   3       22.24       22.44      4.56 o 
  -2  -4   3        3.19        4.65      2.50 o 
  -1  -4   3        4.12        4.11      1.46 o 
   0  -4   3      356.26      367.01     10.45 o 
   1  -4   3       74.91       73.61      5.79 o 
   2  -4   3       39.85       41.05      4.08 o 
   3  -4   3        1.67        6.06      3.44 o 
   4  -4   3      401.27      477.06     12.56 o 
   5  -4   3       34.94       32.47      4.21 o 
   6  -4   3      314.06      317.71     17.13 o 
   7  -4   3       35.47       25.99      5.11 o 
   8  -4   3        0.08        0.77      4.33 o 
   9  -4   3        7.84        7.04      7.78 o 
  -7  -3   3        6.31        1.43      5.56 o 
  -6  -3   3       11.04       11.02      5.91 o 
  -5  -3   3        0.80        7.71      5.27 o 
  -4  -3   3      336.11      354.27     14.59 o 
  -3  -3   3       36.59       50.67      7.87 o 
  -2  -3   3        6.41        2.62      2.30 o 
  -1  -3   3      547.73      592.18     16.10 o 
   0  -3   3      675.74      602.49     13.30 o 
   1  -3   3       91.82       76.86      4.32 o 
   2  -3   3       43.42       53.49      4.05 o 
   3  -3   3     2080.48     2272.67     37.76 o 
   4  -3   3      211.90      246.92      8.21 o 
   5  -3   3      102.12      114.24     10.66 o 
   6  -3   3      207.18      209.13     17.90 o 
   7  -3   3      219.25      209.06     18.12 o 
   8  -3   3       12.99        5.57      2.05 o 
   9  -3   3        4.33        8.18      8.73 o 
  -7  -2   3       19.16       10.72      8.12 o 
  -6  -2   3      111.68      111.46     10.84 o 
  -5  -2   3       10.21       12.34      2.90 o 
  -4  -2   3        1.72        1.86      2.01 o 
  -3  -2   3      534.52      542.77     13.76 o 
  -2  -2   3     1220.11     1346.85     23.84 o 
  -1  -2   3       50.85        9.64     26.22 o 
   0  -2   3     2888.12     2776.72     35.39 o 
   2  -2   3        2.42        1.65      1.41 o 
   3  -2   3       33.09       37.49      5.21 o 
   4  -2   3        3.19        4.45      2.13 o 
   5  -2   3        3.65        2.09      1.98 o 
   6  -2   3        4.91        5.17      1.71 o 
   7  -2   3        2.89        3.39      2.38 o 
   8  -2   3        1.91        0.87      2.88 o 
  -8  -1   3        1.63        4.51      4.67 o 
  -7  -1   3        0.16        2.82      4.25 o 
  -6  -1   3       62.16       59.79      6.20 o 
  -5  -1   3        1.55        0.90      2.09 o 
  -4  -1   3      287.90      294.21      8.64 o 
  -3  -1   3        0.84        0.91      1.84 o 
  -2  -1   3       16.84       19.78      2.12 o 
  -1  -1   3     2752.30     3025.76     99.12 o 
   0  -1   3      739.13      772.67     27.64 o 
   2  -1   3     2039.57     2038.49     24.45 o 
   3  -1   3       23.16       19.36      2.85 o 
   4  -1   3        2.97        1.78      1.80 o 
   5  -1   3       68.57       79.48      5.62 o 
   6  -1   3       23.86       36.43      7.56 o 
   7  -1   3        7.52        7.14      7.10 o 
   8  -1   3        8.89        9.51      9.78 o 
  -8   0   3       20.75       23.35      6.61 o 
  -7   0   3       55.17       54.90      5.75 o 
  -6   0   3      105.95      129.93      8.00 o 
  -5   0   3        2.67        3.32      2.39 o 
  -4   0   3      155.82      150.12      6.31 o 
  -3   0   3      313.52      320.77      8.59 o 
  -2   0   3      547.77      539.31     10.34 o 
  -1   0   3     1496.08     1465.59     16.78 o 
   0   0   3     3909.88     3990.58    143.13 o 
   1   0   3       26.05       30.86      3.09 o 
   2   0   3      674.72      589.15     26.30 o 
   3   0   3      503.29      493.31     19.26 o 
   4   0   3       14.27       19.14      4.44 o 
   5   0   3        9.47        6.64      4.41 o 
   6   0   3        5.17        2.08      3.55 o 
   7   0   3        0.81        2.60      3.45 o 
   8   0   3        0.45        0.02      7.54 o 
  -9   1   3        0.35       -3.31      6.02 o 
  -8   1   3       11.90        9.86      3.62 o 
  -7   1   3       22.50       25.44      4.23 o 
  -6   1   3       17.89       21.16      3.91 o 
  -5   1   3       61.44       58.08      5.44 o 
  -4   1   3      176.20      151.84      6.30 o 
  -3   1   3     1030.67     1167.69     17.97 o 
  -1   1   3      302.43      290.91      6.17 o 
   0   1   3      887.72      856.99     13.37 o 
   1   1   3      544.43      612.93     32.80 o 
   2   1   3      544.78      557.30     16.97 o 
   3   1   3      127.61      132.34      9.32 o 
   4   1   3       84.58       90.19     11.00 o 
   5   1   3       15.14       26.92      6.02 o 
   6   1   3        1.54        1.56      3.00 o 
   7   1   3        0.05        1.88      3.71 o 
  -9   2   3       14.09       16.58      8.30 o 
  -8   2   3        9.87        5.52      3.16 o 
  -7   2   3       43.03       41.01      5.52 o 
  -6   2   3       42.12       41.20      4.48 o 
  -5   2   3        8.33        6.64      2.23 o 
  -4   2   3      310.18      316.79      8.99 o 
  -3   2   3      307.31      287.86      7.80 o 
  -2   2   3       34.27       35.64      2.49 o 
  -1   2   3     1300.98     1371.96     18.19 o 
   0   2   3        0.12        1.76      3.05 o 
   1   2   3       27.14       37.29      2.11 o 
   2   2   3       52.46       64.58      6.25 o 
   3   2   3        8.42       11.55      5.50 o 
   4   2   3       63.92       58.97      8.52 o 
   5   2   3        0.97        1.12      4.15 o 
   6   2   3       45.35       49.67     11.43 o 
  -9   3   3       32.39       37.72      8.55 o 
  -8   3   3        1.61        5.54      4.16 o 
  -7   3   3      447.12      476.35     24.31 o 
  -6   3   3       94.19       98.90      6.25 o 
  -5   3   3      235.37      227.39      6.78 o 
  -4   3   3       13.85       13.39      3.26 o 
  -3   3   3      274.72      257.07      5.80 o 
  -2   3   3      872.02      918.67     17.16 o 
  -1   3   3       21.73       18.25      2.27 o 
   0   3   3      328.58       -1.31      1.31 o 
   1   3   3        0.05        0.73      1.11 o 
   2   3   3        9.23        6.39      4.41 o 
   3   3   3      640.62      748.48     45.35 o 
   4   3   3      142.89      159.50     14.81 o 
   5   3   3        2.53        0.87      4.18 o 
   6   3   3       21.56       17.23      6.73 o 
  -9   4   3      182.46      171.47     15.72 o 
  -8   4   3       11.87       15.75      7.79 o 
  -7   4   3       53.75       51.60      7.68 o 
  -6   4   3      752.85      877.26     21.79 o 
  -5   4   3      231.10      268.89     12.01 o 
  -4   4   3       22.37       11.64      3.94 o 
  -3   4   3      142.20      151.19      4.89 o 
  -2   4   3       12.83        9.53      2.11 o 
  -1   4   3       42.52       43.64      3.81 o 
   0   4   3      266.51      289.47     12.19 o 
   1   4   3       13.50       13.70      3.41 o 
   2   4   3       36.63       42.20      7.40 o 
   3   4   3        1.19        5.13      5.91 o 
   4   4   3       97.44      104.56     11.89 o 
   5   4   3        0.58        5.65      5.31 o 
  -9   5   3       16.82       14.74      4.30 o 
  -8   5   3       39.43       37.56      7.46 o 
  -7   5   3      117.86      121.27     14.90 o 
  -6   5   3       38.67       23.04      7.37 o 
  -5   5   3        9.17        5.49      4.43 o 
  -4   5   3       12.21        6.41      4.39 o 
  -3   5   3      495.01      578.78     11.46 o 
  -2   5   3      326.50      419.16     12.80 o 
  -1   5   3      204.64      232.30      8.11 o 
   0   5   3       32.75       14.37     15.55 o 
   1   5   3      223.79      242.76     16.37 o 
   2   5   3        0.60        4.42      4.37 o 
   3   5   3        3.41        5.60      5.22 o 
   4   5   3        4.34        2.89      4.34 o 
  -9   6   3        0.92        2.23      2.36 o 
  -8   6   3        9.68        8.72      4.67 o 
  -7   6   3        0.06       -1.04      3.52 o 
  -6   6   3      248.34      248.88     20.60 o 
  -5   6   3        0.13        4.86      3.79 o 
  -4   6   3      211.98      224.19     11.95 o 
  -3   6   3       84.72       86.87      6.12 o 
  -2   6   3      137.92      173.98     10.86 o 
  -1   6   3       73.47       86.24      6.74 o 
   0   6   3      159.64        3.21      2.14 o 
   1   6   3        0.06        5.58      5.13 o 
   2   6   3        0.06        5.86      5.08 o 
   3   6   3        8.03        8.07      5.57 o 
  -9   7   3       38.83       43.48      8.11 o 
  -8   7   3        6.37        4.33      3.93 o 
  -7   7   3        7.81        6.05      6.11 o 
  -6   7   3       11.46       15.05      5.47 o 
  -5   7   3       39.67       36.63      6.28 o 
  -4   7   3        0.92        6.24      3.87 o 
  -3   7   3      117.39      137.39     12.08 o 
  -2   7   3        0.08        1.77      3.19 o 
  -1   7   3        0.43        0.35      2.16 o 
   0   7   3       48.58       65.25      8.97 o 
   1   7   3       17.46       18.29      5.92 o 
   2   7   3        2.12        1.93      4.37 o 
  -8   8   3       24.12       21.95      6.47 o 
  -7   8   3       18.99       18.65      6.10 o 
  -6   8   3       38.63       38.67      6.91 o 
  -5   8   3        4.29        3.41      4.02 o 
  -4   8   3        0.92        5.65      4.06 o 
  -3   8   3        6.52        6.67      4.90 o 
  -2   8   3       25.45       37.44      5.43 o 
  -1   8   3        0.30        1.64      3.75 o 
   0   8   3        0.88        3.19      4.78 o 
  -7   9   3       15.54       14.28      5.45 o 
  -6   9   3       21.62       22.93      7.29 o 
  -5   9   3        8.53        7.13      5.20 o 
  -4   9   3        7.20       13.42     13.37 o 
  -3   9   3       20.47       27.71      6.19 o 
  -2   9   3        0.60       -0.36      7.92 o 
   3 -10   4       24.12       30.40     11.58 o 
   4 -10   4        1.95        3.43      6.80 o 
   0  -9   4        5.87        1.59      6.04 o 
   1  -9   4        5.88        1.97      3.60 o 
   2  -9   4        3.66        2.53      2.94 o 
   3  -9   4        0.50        1.50      5.90 o 
   4  -9   4       29.77       30.71      6.93 o 
   5  -9   4        0.33        3.95      4.08 o 
   6  -9   4        9.86       13.13      6.68 o 
   7  -9   4        3.11       -0.63      4.47 o 
  -2  -8   4        0.71       -1.47      7.06 o 
  -1  -8   4        4.20        9.56      7.44 o 
   0  -8   4       14.34       14.03      3.72 o 
   1  -8   4        7.80        7.27      3.52 o 
   2  -8   4       60.86       62.16      9.31 o 
   3  -8   4       17.10       14.33      3.81 o 
   4  -8   4        4.10        2.35      5.97 o 
   5  -8   4        8.20        5.02      3.52 o 
   6  -8   4       16.08       24.00      9.59 o 
   7  -8   4        0.02        3.45      6.33 o 
   8  -8   4        9.91        5.31      3.29 o 
  -3  -7   4       16.24       16.67     11.42 o 
  -2  -7   4        1.68        3.21      4.38 o 
  -1  -7   4       48.07       39.32      5.64 o 
   0  -7   4       30.84       28.10      5.29 o 
   1  -7   4        9.37       11.43      3.94 o 
   2  -7   4        9.16        8.71      3.36 o 
   3  -7   4       15.37       18.67      4.33 o 
   4  -7   4        0.55        3.37      3.51 o 
   5  -7   4       41.34       36.21      7.81 o 
   6  -7   4        0.49        5.77      3.61 o 
   7  -7   4       52.71       54.28     10.20 o 
   8  -7   4        1.16        1.22      3.58 o 
  -4  -6   4       13.92       13.67      7.96 o 
  -3  -6   4        7.93        3.55      3.82 o 
  -2  -6   4       39.34       30.16      5.01 o 
  -1  -6   4       11.68       11.12      2.38 o 
   0  -6   4       41.00       40.13      5.68 o 
   1  -6   4        0.09        0.08      3.82 o 
   2  -6   4      627.97      611.77     26.63 o 
   3  -6   4        4.94        3.64      3.22 o 
   4  -6   4        5.09        3.23      2.61 o 
   5  -6   4      266.71      286.39     13.63 o 
   6  -6   4      281.14      328.19     21.09 o 
   7  -6   4        1.51        0.01      3.86 o 
   8  -6   4        0.31        3.47      3.84 o 
  -5  -5   4       12.91       12.17      5.50 o 
  -4  -5   4       21.02       24.70      7.35 o 
  -3  -5   4       51.71       55.33      7.04 o 
  -2  -5   4       34.45       38.56      5.47 o 
  -1  -5   4       49.05       60.49     11.88 o 
   0  -5   4       70.85       78.87      6.78 o 
   1  -5   4      555.94      579.55     33.82 o 
   2  -5   4       82.37       77.27      6.44 o 
   3  -5   4      706.49      739.61     15.38 o 
   4  -5   4      197.94      194.63      8.77 o 
   5  -5   4       98.06       85.55      7.16 o 
   6  -5   4        4.26        3.24      2.65 o 
   7  -5   4       62.40       57.85      9.22 o 
   8  -5   4       20.29       15.73      5.03 o 
  -6  -4   4        0.26        0.07      3.50 o 
  -5  -4   4       14.16       16.56      5.33 o 
  -4  -4   4       87.55       73.04     18.60 o 
  -3  -4   4        7.17       13.41      3.02 o 
  -2  -4   4        1.49        2.36      2.39 o 
  -1  -4   4        1.31       -0.90      1.93 o 
   0  -4   4      925.08      935.03     29.67 o 
   1  -4   4      166.74      173.47     11.11 o 
   2  -4   4      792.87      851.62     25.25 o 
   3  -4   4      342.69      375.21     10.91 o 
   4  -4   4      269.18      279.10      9.76 o 
   5  -4   4        0.54        0.55      3.27 o 
   6  -4   4       62.86       56.47      6.36 o 
   7  -4   4        0.02        0.66      2.43 o 
   8  -4   4        1.02        7.68      9.87 o 
  -7  -3   4        1.85        5.15      4.33 o 
  -6  -3   4       35.41       55.56     16.60 o 
  -5  -3   4        3.37        5.28      2.32 o 
  -4  -3   4       17.39       15.53      3.00 o 
  -3  -3   4       47.35       61.46      5.03 o 
  -2  -3   4       13.94       12.89      2.39 o 
  -1  -3   4       86.51       23.97     43.90 o 
   0  -3   4       57.36       61.87      4.15 o 
   2  -3   4      340.09      386.60     11.01 o 
   3  -3   4      151.83      176.38      7.37 o 
   4  -3   4      306.29      350.42     10.47 o 
   5  -3   4        1.80        2.30      2.77 o 
   6  -3   4        1.68        1.06      2.86 o 
   7  -3   4       35.25       34.36      9.27 o 
   8  -3   4        0.75        1.49      2.55 o 
  -7  -2   4        9.55        8.53      7.47 o 
  -6  -2   4        7.28        5.98      2.48 o 
  -5  -2   4      145.32      155.85      9.10 o 
  -4  -2   4        0.49        1.77      1.96 o 
  -3  -2   4      696.51      734.33     13.12 o 
  -2  -2   4        3.73        3.91      1.59 o 
  -1  -2   4      541.70      602.93     12.85 o 
   0  -2   4       13.34       12.04      0.91 o 
   1  -2   4      167.99      133.89      4.21 o 
   2  -2   4      264.33      284.50      8.02 o 
   3  -2   4      422.78      425.81      9.97 o 
   4  -2   4      204.57      200.81      7.77 o 
   5  -2   4       52.38       56.88      5.75 o 
   6  -2   4       73.60       77.73      7.94 o 
   7  -2   4        0.02        2.64      6.47 o 
   8  -2   4        0.02        0.67      2.67 o 
  -8  -1   4        8.09        3.21      5.49 o 
  -7  -1   4        1.12        1.55      3.96 o 
  -6  -1   4      216.58      240.07     15.96 o 
  -5  -1   4       15.35       17.98      3.17 o 
  -4  -1   4      234.55      243.35      9.62 o 
  -3  -1   4       83.95       66.49      4.04 o 
  -2  -1   4      195.08      166.48      8.52 o 
  -1  -1   4     1132.68     1183.69     49.94 o 
   0  -1   4       74.54       82.79      2.42 o 
   1  -1   4       54.18       58.91      3.54 o 
   2  -1   4      278.09      250.91      7.72 o 
   3  -1   4       23.00       18.71      3.18 o 
   4  -1   4      117.91      131.96      6.75 o 
   5  -1   4        7.97        7.16      1.90 o 
   6  -1   4       26.29       25.03      6.62 o 
   7  -1   4       41.60       46.62      9.68 o 
   8  -1   4        0.02        4.67      5.21 o 
  -8   0   4       21.84       20.97      6.81 o 
  -7   0   4        8.05        9.30      3.23 o 
  -6   0   4        3.14        1.28      2.51 o 
  -5   0   4      526.25      531.31     12.62 o 
  -4   0   4      261.20      296.08      8.53 o 
  -3   0   4     1497.10     1524.07     26.87 o 
  -2   0   4        9.69       11.35      2.34 o 
  -1   0   4        5.21        8.12      1.65 o 
   0   0   4      192.14      171.04      5.08 o 
   1   0   4      182.35      233.63      6.46 o 
   2   0   4      693.82       -2.00      2.00 o 
   3   0   4      801.06      834.25     19.49 o 
   4   0   4        2.88        4.74      3.42 o 
   5   0   4       35.50       42.80      7.79 o 
   6   0   4      118.90      146.35     16.73 o 
   7   0   4        4.29        2.45      2.59 o 
  -9   1   4        1.23        2.12      6.35 o 
  -8   1   4       32.33       32.98      4.82 o 
  -7   1   4      399.55      489.55     30.02 o 
  -6   1   4      251.56      285.48     13.06 o 
  -5   1   4       76.68       85.63      6.13 o 
  -4   1   4       36.02       38.13      3.93 o 
  -3   1   4      755.98      731.87     15.59 o 
  -2   1   4     3000.08     3253.71     34.93 o 
  -1   1   4        3.76        4.22      1.55 o 
   0   1   4      447.29      425.57      8.21 o 
   1   1   4      455.57      249.15      7.80 o 
   2   1   4       25.95       22.65      4.31 o 
   3   1   4      367.05      394.87     16.20 o 
   4   1   4      101.16      106.47     11.56 o 
   5   1   4      203.88      239.45     17.78 o 
   6   1   4        9.58       11.47      6.21 o 
   7   1   4       18.68       16.97      6.36 o 
  -9   2   4       10.61        8.71      7.66 o 
  -8   2   4       12.83        9.74      3.33 o 
  -7   2   4      602.80      754.66     56.74 o 
  -6   2   4       98.66       95.13      7.05 o 
  -5   2   4       45.23       40.57      5.43 o 
  -3   2   4        0.39        1.05      3.82 o 
  -2   2   4       81.92      120.85      4.84 o 
  -1   2   4     2958.77     3232.90     34.41 o 
   0   2   4      783.77      884.73     29.18 o 
   1   2   4      441.63      518.05     35.64 o 
   2   2   4      146.24      166.76      9.88 o 
   3   2   4      118.58      134.42     13.76 o 
   4   2   4       53.06       65.68     11.13 o 
   5   2   4        0.05        0.97      3.93 o 
   6   2   4        5.82        5.27      4.01 o 
  -9   3   4       88.83       92.76     13.90 o 
  -8   3   4       72.02       80.74     11.07 o 
  -7   3   4       30.21       23.82      4.96 o 
  -6   3   4       46.06       44.32      4.31 o 
  -5   3   4        6.14        3.73      2.08 o 
  -4   3   4        7.83        5.75      2.29 o 
  -3   3   4        9.68       13.30      2.45 o 
  -2   3   4     1164.41     1235.62     22.27 o 
  -1   3   4      257.31      321.29     10.62 o 
   0   3   4      424.64        2.40      1.57 o 
   1   3   4      699.81      767.47     29.39 o 
   2   3   4       42.75       39.69      7.71 o 
   3   3   4      161.69      162.04     21.26 o 
   4   3   4        3.50        5.32      4.86 o 
   5   3   4        0.09        3.74      5.17 o 
  -9   4   4       28.15       26.99      6.52 o 
  -8   4   4       24.81       24.10      5.52 o 
  -7   4   4       33.13       39.00      7.27 o 
  -6   4   4      252.77      250.47     12.34 o 
  -5   4   4        0.98        3.05      3.69 o 
  -4   4   4       60.85       66.69      8.42 o 
  -3   4   4       40.56       39.83      3.13 o 
  -2   4   4      286.90      337.03      9.03 o 
  -1   4   4      443.86      468.53     13.79 o 
   0   4   4       54.59       14.60     25.50 o 
   1   4   4      245.41      250.99     33.79 o 
   2   4   4       38.78       41.36      7.12 o 
   3   4   4       24.09       27.10      6.62 o 
   4   4   4       11.06        2.36      3.06 o 
   5   4   4        2.70        2.98      4.09 o 
  -9   5   4       50.28       52.43      8.95 o 
  -8   5   4       62.82       87.24     10.53 o 
  -7   5   4       13.20       12.30      4.42 o 
  -6   5   4        5.74        7.11      3.39 o 
  -5   5   4      261.60      289.03     14.98 o 
  -4   5   4        1.01        4.56      3.86 o 
  -3   5   4       80.29       73.67      5.04 o 
  -2   5   4       11.42       10.18      3.09 o 
  -1   5   4        1.08       -0.21      1.42 o 
   0   5   4        7.19        1.71      3.76 o 
   1   5   4       37.46       36.62      8.59 o 
   2   5   4       53.45       56.39     11.13 o 
   3   5   4        0.42        0.57      2.90 o 
   4   5   4        0.07        0.92      4.53 o 
  -9   6   4        2.12        2.70      3.71 o 
  -8   6   4       28.62       32.03      6.15 o 
  -7   6   4       17.11       17.89      4.96 o 
  -6   6   4      232.25      225.93     19.55 o 
  -5   6   4        0.29        2.72      3.87 o 
  -4   6   4        3.00        6.95      4.02 o 
  -3   6   4       28.96       29.78      4.76 o 
  -2   6   4       80.91       90.51      7.88 o 
  -1   6   4        7.79        5.19      2.25 o 
   0   6   4      118.69      132.90     12.89 o 
   1   6   4        1.28        3.88      4.12 o 
   2   6   4        0.12        0.44      4.34 o 
   3   6   4        7.82        6.70      5.22 o 
  -9   7   4       10.08        6.53      4.26 o 
  -8   7   4       10.95        6.73      3.64 o 
  -7   7   4       32.08       28.47      5.89 o 
  -6   7   4       83.49       72.31      8.48 o 
  -5   7   4      396.19      386.49     16.85 o 
  -4   7   4        0.22        1.41      3.69 o 
  -3   7   4      132.84      132.44     10.19 o 
  -2   7   4       28.81       36.21      5.08 o 
  -1   7   4        3.80        2.51      2.54 o 
   0   7   4        4.97        9.21      4.58 o 
   1   7   4       34.69       31.33      9.44 o 
  -8   8   4       38.69       39.50      8.10 o 
  -7   8   4       58.98       51.69      8.07 o 
  -6   8   4        0.04        5.11      4.30 o 
  -5   8   4        0.24        1.20      3.83 o 
  -4   8   4      154.52      170.49     12.16 o 
  -3   8   4       22.28       26.24      5.64 o 
  -2   8   4       34.99       37.12      7.68 o 
  -1   8   4        0.26        1.77      2.80 o 
   0   8   4        4.12        1.89      3.91 o 
  -7   9   4       17.89       14.79      5.42 o 
  -6   9   4        3.19        9.27      5.02 o 
  -5   9   4       23.10       13.98      7.65 o 
  -4   9   4        1.03        1.67      4.05 o 
  -3   9   4        0.66        0.71      9.80 o 
  -2   9   4        2.43        1.57      8.66 o 
   0  -9   5        2.35        6.87      8.68 o 
   1  -9   5        3.69        4.20      3.88 o 
   2  -9   5       27.85       32.15      7.10 o 
   3  -9   5        7.48        4.19      6.35 o 
   5  -9   5        0.03        0.26      7.30 o 
   6  -9   5        4.32        5.14      3.99 o 
  -1  -8   5        1.25        5.93      4.85 o 
   0  -8   5        4.66        3.60      5.08 o 
   1  -8   5       19.23       19.08      4.44 o 
   2  -8   5       19.51       14.63      3.85 o 
   3  -8   5        0.93        1.71      2.99 o 
   4  -8   5       75.67       68.59      7.86 o 
   5  -8   5        4.17        4.19      2.72 o 
   6  -8   5       34.33       39.01      9.68 o 
   7  -8   5      140.40      159.97     32.49 o 
  -3  -7   5        4.88       -0.10      6.64 o 
  -2  -7   5       25.46       18.24      6.26 o 
  -1  -7   5        1.29        2.12      3.74 o 
   0  -7   5        4.50        5.05      2.51 o 
   1  -7   5       37.59       38.03      5.80 o 
   2  -7   5       50.97       54.73      7.55 o 
   3  -7   5       11.26       12.30      3.76 o 
   4  -7   5        4.80        4.34      2.69 o 
   5  -7   5       28.10       20.90      4.87 o 
   6  -7   5       31.60       30.53      7.31 o 
   7  -7   5       11.37       11.18      9.16 o 
   8  -7   5       17.43       23.95     10.87 o 
  -4  -6   5        5.91        6.76      9.85 o 
  -3  -6   5        1.37        2.28      2.03 o 
  -2  -6   5        1.84        3.99      2.86 o 
  -1  -6   5        6.18        8.76      4.34 o 
   0  -6   5      171.10      178.07     10.79 o 
   1  -6   5       62.09       73.02      6.99 o 
   2  -6   5       31.36       28.82      4.96 o 
   3  -6   5       45.38       47.94      8.68 o 
   4  -6   5       51.17       57.03      6.98 o 
   5  -6   5      109.68      112.93     11.64 o 
   6  -6   5       11.81        8.03      2.92 o 
   7  -6   5        5.92        7.89      4.25 o 
   8  -6   5        0.13        2.51      4.05 o 
  -5  -5   5        0.77        1.17      8.61 o 
  -4  -5   5       10.28        9.74      4.79 o 
  -3  -5   5       20.77       25.58      4.52 o 
  -2  -5   5        6.31        5.03      2.05 o 
  -1  -5   5       49.95       48.60      5.25 o 
   0  -5   5       65.53       62.62      5.80 o 
   1  -5   5       18.50       15.85      4.49 o 
   2  -5   5       16.38       18.86      5.78 o 
   3  -5   5      100.13      112.28     11.28 o 
   4  -5   5       74.35       77.36      7.54 o 
   5  -5   5       22.03       19.35      4.21 o 
   6  -5   5        4.95        5.03      2.97 o 
   7  -5   5       36.74       36.03      7.15 o 
   8  -5   5        0.06        2.79      4.50 o 
  -6  -4   5        0.33        2.13      3.61 o 
  -5  -4   5       27.71       27.82      6.46 o 
  -4  -4   5       20.07       21.85      4.23 o 
  -3  -4   5        1.92        3.97      3.23 o 
  -2  -4   5      300.61      297.76     14.19 o 
  -1  -4   5       62.13       19.16     23.07 o 
   0  -4   5        1.37        4.11      3.65 o 
   1  -4   5      352.30      296.53     12.25 o 
   2  -4   5      197.06      180.24      8.28 o 
   3  -4   5       60.11       59.53      7.53 o 
   4  -4   5      974.53     1121.30     23.71 o 
   5  -4   5       75.50       94.78      9.17 o 
   6  -4   5        0.74        1.86      2.74 o 
   7  -4   5        0.01        2.00      2.66 o 
   8  -4   5       43.85       44.36     11.99 o 
  -7  -3   5        0.23        2.54      4.06 o 
  -6  -3   5       19.27       20.63      5.70 o 
  -5  -3   5       20.81       19.25      3.47 o 
  -4  -3   5      131.16      132.33      8.04 o 
  -3  -3   5        0.01        1.54      2.94 o 
  -2  -3   5      188.39      172.98      9.38 o 
  -1  -3   5      445.35      388.77     13.23 o 
   0  -3   5       20.34       19.44      2.20 o 
   1  -3   5      431.24      468.79     17.94 o 
   2  -3   5       59.64       52.65      4.78 o 
   3  -3   5       23.55       18.34      4.24 o 
   4  -3   5        9.40        7.53      3.11 o 
   5  -3   5      198.06      231.21     15.67 o 
   6  -3   5        2.91        7.66      4.10 o 
   7  -3   5        8.51        8.20      3.72 o 
   8  -3   5        5.38        1.53      1.57 o 
  -7  -2   5        0.39        0.44      3.59 o 
  -6  -2   5        2.23        0.27      2.36 o 
  -5  -2   5       86.46       85.62      7.62 o 
  -4  -2   5        0.88        2.60      2.22 o 
  -3  -2   5       25.25       29.63      3.26 o 
  -2  -2   5      278.75      280.00     16.66 o 
  -1  -2   5        0.84        1.00      1.10 o 
   0  -2   5      709.85      766.42     20.48 o 
   1  -2   5        3.81        9.13      1.94 o 
   2  -2   5      448.45      529.12     17.14 o 
   3  -2   5      180.61      185.57     10.41 o 
   4  -2   5      726.33      966.92     36.89 o 
   5  -2   5       10.92       13.29      3.27 o 
   6  -2   5        5.48        6.00      2.45 o 
   7  -2   5       40.62       50.00     12.63 o 
   8  -2   5       63.58       61.80     21.01 o 
  -8  -1   5       79.18       77.61     12.44 o 
  -7  -1   5        1.17        0.15      2.38 o 
  -6  -1   5       42.96       39.27      5.15 o 
  -5  -1   5      476.64      493.54     12.67 o 
  -4  -1   5      131.04      130.82      6.31 o 
  -3  -1   5      147.75      177.53      8.17 o 
  -2  -1   5     1067.37     1145.54     20.59 o 
  -1  -1   5      228.52      231.41      9.12 o 
   0  -1   5        0.87        1.99      0.93 o 
   1  -1   5       11.54       11.83      1.82 o 
   2  -1   5       31.07       26.84      3.72 o 
   3  -1   5       45.39       53.01      6.90 o 
   4  -1   5       99.10       98.45      6.51 o 
   5  -1   5      249.51      303.31     21.56 o 
   6  -1   5        4.44        4.72      3.41 o 
   7  -1   5        4.69        4.91      3.83 o 
  -8   0   5       12.24        9.37      4.54 o 
  -7   0   5       81.19       88.94      7.93 o 
  -6   0   5       46.82       38.04      4.55 o 
  -5   0   5       11.97        9.85      3.21 o 
  -4   0   5        7.14        9.23      2.59 o 
  -3   0   5      906.76      881.22     20.83 o 
  -2   0   5      616.76      722.81     14.22 o 
  -1   0   5        2.94        6.83      1.55 o 
   0   0   5       82.59       75.44      3.68 o 
   1   0   5       44.16       39.82      3.25 o 
   2   0   5      843.01      926.56     72.30 o 
   3   0   5       25.27       26.16      4.15 o 
   4   0   5        0.26        2.81      2.78 o 
   5   0   5       39.12       43.29     10.26 o 
   6   0   5       22.59       18.47      5.34 o 
   7   0   5        1.73        1.66      3.07 o 
  -9   1   5        3.54        2.76      6.26 o 
  -8   1   5        1.85        0.51      2.49 o 
  -7   1   5      146.32      158.39      9.24 o 
  -6   1   5        9.47        9.70      4.66 o 
  -5   1   5        2.95        2.11      2.42 o 
  -4   1   5      281.57      269.35     13.77 o 
  -3   1   5      903.04      986.95     20.72 o 
  -2   1   5     1108.02     1212.23     21.59 o 
  -1   1   5      163.65      154.69      5.37 o 
   0   1   5       44.29       51.32      3.93 o 
   1   1   5        0.56        4.88      3.63 o 
   2   1   5        5.26        8.08      2.69 o 
   3   1   5      160.39      161.37     12.97 o 
   4   1   5        0.15        4.34      2.97 o 
   5   1   5       83.67       73.07     10.99 o 
   6   1   5        9.60        6.96      8.61 o 
  -9   2   5        0.08        6.68      5.06 o 
  -8   2   5       20.88       21.78      6.45 o 
  -7   2   5        0.08        1.90      2.12 o 
  -6   2   5       21.28       24.71      4.05 o 
  -5   2   5      377.91      364.54     19.44 o 
  -4   2   5       81.13       79.66     13.76 o 
  -3   2   5       41.93       51.51      5.97 o 
  -2   2   5      342.89      366.45     10.02 o 
  -1   2   5      906.89      987.08     20.98 o 
   0   2   5       98.57      119.80      5.36 o 
   1   2   5      485.28      510.76     15.74 o 
   2   2   5      123.42      123.66      9.88 o 
   3   2   5       14.34       15.10      4.93 o 
   4   2   5        8.47        6.00      3.97 o 
   5   2   5       35.10       49.25     10.43 o 
   6   2   5        8.06       15.56      6.60 o 
  -9   3   5        0.09        4.07      6.03 o 
  -8   3   5       75.81       91.91     11.19 o 
  -7   3   5       29.68       30.38      5.85 o 
  -6   3   5      282.13      286.60     27.07 o 
  -5   3   5      380.23      358.50     23.73 o 
  -4   3   5      957.33     1030.47     32.47 o 
  -3   3   5       52.44       -2.31      2.35 o 
  -2   3   5       31.38       24.68      3.59 o 
  -1   3   5       26.06       22.60      3.07 o 
   0   3   5      204.05      222.96     10.69 o 
   1   3   5      198.39      216.76     21.89 o 
   2   3   5      179.66      210.82     12.39 o 
   3   3   5        0.50       -0.40      2.85 o 
   4   3   5        0.03        0.03      3.05 o 
   5   3   5        3.78        2.04      4.46 o 
  -9   4   5        3.30        5.95      2.94 o 
  -8   4   5        7.48        8.47      4.52 o 
  -7   4   5      104.19      103.65     11.79 o 
  -6   4   5      149.62      160.15     16.35 o 
  -5   4   5       29.09       29.71      5.59 o 
  -4   4   5      124.32      121.20      6.94 o 
  -3   4   5      334.26      377.93     12.93 o 
  -2   4   5        2.44       -0.18      1.77 o 
  -1   4   5      582.87      698.36     42.19 o 
   0   4   5       10.71        3.55      5.86 o 
   1   4   5       13.75       13.46      4.58 o 
   2   4   5      173.21      141.71     18.44 o 
   3   4   5        0.07        3.15      3.41 o 
   4   4   5        5.71        8.26      3.53 o 
  -9   5   5       14.57       13.79      5.45 o 
  -8   5   5       59.24       71.94     10.77 o 
  -7   5   5       34.30       34.74      8.23 o 
  -6   5   5        9.56        8.76      5.08 o 
  -5   5   5      893.84     1001.86     44.28 o 
  -4   5   5      125.27      112.85      8.46 o 
  -3   5   5        6.17        6.23      2.70 o 
  -2   5   5        0.46        1.99      1.83 o 
  -1   5   5      207.95      215.61     14.99 o 
   0   5   5       78.96       76.19      5.70 o 
   1   5   5       89.62       93.99     12.03 o 
   2   5   5       36.10       30.34      8.03 o 
   3   5   5        7.10        6.34      3.63 o 
  -9   6   5        6.23        4.03      2.35 o 
  -8   6   5       72.21       60.62      8.99 o 
  -7   6   5       39.93       41.10      7.79 o 
  -6   6   5       16.76       13.59      4.62 o 
  -5   6   5       84.82       81.42      9.79 o 
  -4   6   5       74.98       63.90     12.24 o 
  -3   6   5        4.11        3.45      2.31 o 
  -2   6   5        3.90        6.00      2.46 o 
  -1   6   5        0.05        2.55      1.98 o 
   0   6   5        0.45        1.83      3.23 o 
   1   6   5        2.27        1.91      4.29 o 
   2   6   5       27.36       23.37      8.59 o 
  -9   7   5       12.25       16.45      6.37 o 
  -8   7   5        4.15        7.82      3.80 o 
  -7   7   5      126.18      141.76     12.10 o 
  -6   7   5       10.15        9.48      4.49 o 
  -5   7   5       93.92       99.05      9.27 o 
  -4   7   5       25.12       23.66      4.96 o 
  -3   7   5        2.24        2.31      1.92 o 
  -2   7   5        6.43        5.20      2.42 o 
  -1   7   5       25.34       23.52      6.39 o 
   0   7   5        8.94        8.90      5.78 o 
   1   7   5        0.12        2.38      3.12 o 
  -8   8   5        1.19        1.60      4.01 o 
  -7   8   5       16.64       17.01      5.11 o 
  -6   8   5        7.55       10.33      4.63 o 
  -5   8   5       10.77       11.17      4.54 o 
  -4   8   5       46.34       51.39      7.34 o 
  -3   8   5       14.90        6.55      4.15 o 
  -2   8   5       28.18       37.30     13.53 o 
  -1   8   5        6.03        2.36      4.85 o 
  -6   9   5       11.86       13.50      7.44 o 
  -5   9   5        7.34        2.58      5.35 o 
  -4   9   5       22.83       23.90      6.66 o 
  -3   9   5       50.94       75.02     19.36 o 
   1  -9   6       10.45       17.88      5.79 o 
   2  -9   6       47.64       58.44      8.87 o 
   3  -9   6        2.89        2.31      6.16 o 
   4  -9   6        2.76        3.26      6.52 o 
   5  -9   6        1.56        1.57      7.21 o 
   6  -9   6       17.62       25.36      9.44 o 
  -1  -8   6        1.71        3.68      3.86 o 
   0  -8   6       12.20       13.49      6.61 o 
   1  -8   6       15.48       12.68      4.72 o 
   2  -8   6       11.32       17.82      6.18 o 
   3  -8   6      102.44      105.87     10.80 o 
   4  -8   6        0.63        2.06      2.52 o 
   5  -8   6        8.67        7.66      3.66 o 
   6  -8   6        0.28       -0.94      2.92 o 
   7  -8   6       11.19       15.56     10.11 o 
  -3  -7   6        6.13        2.57      7.35 o 
  -2  -7   6        0.21        3.38      3.29 o 
  -1  -7   6       14.44        7.96      4.67 o 
   0  -7   6        3.46        2.97      2.47 o 
   1  -7   6       15.84       14.21      4.10 o 
   2  -7   6       27.65       34.18      5.59 o 
   3  -7   6      174.90      181.81     13.97 o 
   4  -7   6        0.86       -0.43      2.99 o 
   5  -7   6        6.25        9.47      3.66 o 
   6  -7   6       25.87       17.89      5.35 o 
   7  -7   6       81.40       80.39     23.55 o 
  -4  -6   6        9.52       20.12     12.46 o 
  -3  -6   6        0.56        1.63      4.01 o 
  -2  -6   6       49.76       47.68     11.26 o 
  -1  -6   6       17.56       15.96      4.03 o 
   0  -6   6        2.96        3.87      2.20 o 
   1  -6   6        5.43        3.11      2.61 o 
   2  -6   6       34.88       38.05      6.99 o 
   3  -6   6      171.67      163.57     11.64 o 
   4  -6   6      237.07      260.17     17.35 o 
   5  -6   6       23.33       19.77      4.44 o 
   6  -6   6       70.97       56.57      6.95 o 
   7  -6   6        2.55        1.85      4.04 o 
   8  -6   6        5.49        9.37      8.09 o 
  -5  -5   6        1.99        1.62      8.56 o 
  -4  -5   6       32.83       38.49     14.07 o 
  -3  -5   6       32.96       14.22      3.18 o 
  -2  -5   6        0.18        0.48      2.00 o 
  -1  -5   6      145.56       32.15     79.82 o 
   0  -5   6        9.39        6.35      3.40 o 
   1  -5   6       69.75       73.55      5.98 o 
   2  -5   6       14.29        6.69      8.37 o 
   3  -5   6        5.03        4.30      1.77 o 
   4  -5   6        9.60        9.35      3.14 o 
   5  -5   6      352.64      350.78     27.17 o 
   6  -5   6       12.07       12.65      4.22 o 
   7  -5   6        5.06        7.11      4.77 o 
   8  -5   6        4.87        7.83      7.30 o 
  -6  -4   6        0.02        5.97      7.64 o 
  -5  -4   6        9.34        6.97      3.07 o 
  -4  -4   6       31.96       33.94      5.60 o 
  -3  -4   6        5.24        4.71      2.15 o 
  -2  -4   6      150.84       -0.83      1.78 o 
  -1  -4   6       15.97       15.04      3.95 o 
   0  -4   6      224.85      240.75     18.77 o 
   1  -4   6        0.13        0.76      1.36 o 
   2  -4   6       54.77       11.32     17.98 o 
   3  -4   6       96.58      108.03     11.78 o 
   4  -4   6       72.01       73.14      6.03 o 
   5  -4   6       11.09        9.01      3.21 o 
   6  -4   6      126.45      146.04      8.67 o 
   7  -4   6        1.79        3.43      3.02 o 
   8  -4   6       33.36       34.27     10.47 o 
  -7  -3   6       14.83       28.35     10.99 o 
  -6  -3   6       20.15       20.64      5.86 o 
  -5  -3   6        0.00        0.97      2.40 o 
  -4  -3   6      195.24      204.72      8.78 o 
  -3  -3   6      424.71      409.52     11.49 o 
  -2  -3   6      125.21      126.54      7.41 o 
  -1  -3   6      974.62      981.02     16.49 o 
   0  -3   6       75.14       59.46     10.14 o 
   1  -3   6       79.95       62.68      8.48 o 
   2  -3   6       68.84       19.47     23.30 o 
   3  -3   6      159.21      190.17      9.21 o 
   4  -3   6       48.77       57.79      5.43 o 
   5  -3   6      217.22      250.09     21.61 o 
   6  -3   6        8.15        9.83      2.38 o 
   7  -3   6        1.92        3.18      3.01 o 
   8  -3   6        1.55        1.45      6.78 o 
  -7  -2   6        0.51        3.45      3.80 o 
  -6  -2   6       56.49       53.55      5.24 o 
  -5  -2   6        5.68        2.66      2.33 o 
  -4  -2   6       12.34       12.01      3.12 o 
  -3  -2   6        0.55        0.55      1.60 o 
  -2  -2   6       90.66       88.00      4.04 o 
  -1  -2   6      233.91      188.80      9.47 o 
   0  -2   6       12.53        7.46      4.19 o 
   1  -2   6       87.24       93.28      4.43 o 
   2  -2   6      280.79      343.22     15.62 o 
   3  -2   6      119.19      144.24      8.13 o 
   4  -2   6       50.17       74.61      9.25 o 
   5  -2   6       23.20       20.35      3.16 o 
   6  -2   6       41.82       35.10     11.06 o 
   7  -2   6       20.25       19.19      9.99 o 
  -8  -1   6        0.15        2.18      4.15 o 
  -7  -1   6        0.75        3.54      3.80 o 
  -6  -1   6        0.95        3.48      2.73 o 
  -5  -1   6      341.39      360.74     24.75 o 
  -4  -1   6      313.45      322.73     20.82 o 
  -3  -1   6      229.21      275.04      8.33 o 
  -2  -1   6       28.56       30.41      2.73 o 
  -1  -1   6      438.64      439.29     19.13 o 
   0  -1   6       80.30       89.23      3.87 o 
   1  -1   6       67.38       93.85      4.56 o 
   2  -1   6       63.26       55.07      5.68 o 
   3  -1   6       22.10       17.67      4.52 o 
   4  -1   6       36.20       51.60      5.53 o 
   5  -1   6       14.93       22.85      6.44 o 
   6  -1   6       92.99       99.58     21.17 o 
   7  -1   6       58.79       49.68     10.16 o 
  -8   0   6       13.90       10.28      4.57 o 
  -7   0   6       26.62       25.98      4.13 o 
  -6   0   6      158.67      173.80      8.79 o 
  -5   0   6      485.25      523.50     18.06 o 
  -4   0   6       39.52       46.42      5.40 o 
  -3   0   6      170.32      145.80      7.02 o 
  -2   0   6     1125.67     1234.54     22.56 o 
  -1   0   6       33.97       32.71      2.77 o 
   0   0   6      348.56      413.92     10.50 o 
   1   0   6      197.18      193.94      6.48 o 
   2   0   6       30.72       32.45      4.63 o 
   3   0   6      188.30      187.68     11.22 o 
   4   0   6        0.03        1.15      2.96 o 
   5   0   6        2.71        4.40      3.67 o 
   6   0   6       98.40       86.64     12.82 o 
   7   0   6        0.72        2.19      3.89 o 
  -9   1   6        0.56        6.49      6.59 o 
  -8   1   6        5.81        4.71      3.01 o 
  -7   1   6        2.61        3.96      3.55 o 
  -6   1   6      402.46      473.15     31.63 o 
  -5   1   6       19.62       18.77      4.19 o 
  -4   1   6      292.86      275.48     15.26 o 
  -3   1   6      112.80      131.54      6.04 o 
  -2   1   6      130.94      162.94      7.78 o 
  -1   1   6      102.06      153.35      5.93 o 
   0   1   6       42.38       40.13      3.59 o 
   1   1   6        1.98        1.10      1.72 o 
   2   1   6      290.06      323.78     15.82 o 
   3   1   6      228.55      251.13     17.73 o 
   4   1   6        4.62        1.08      2.36 o 
   5   1   6       32.47       26.84      8.09 o 
   6   1   6        0.05        0.51      3.15 o 
  -9   2   6       28.81       34.16      9.66 o 
  -8   2   6       43.94       44.87      7.40 o 
  -7   2   6       83.20       94.67     11.54 o 
  -6   2   6       40.04       34.37      4.44 o 
  -5   2   6        0.18       -0.73      2.66 o 
  -4   2   6      340.95      363.10     13.01 o 
  -3   2   6      239.67      256.79      8.21 o 
  -2   2   6        0.06        1.69      2.13 o 
  -1   2   6       19.84       25.48      3.44 o 
   0   2   6       33.81       31.24      3.28 o 
   1   2   6       61.55       74.43      4.83 o 
   2   2   6       59.07       67.32      9.26 o 
   3   2   6       40.86       44.89      8.64 o 
   4   2   6       80.15       75.05     11.16 o 
   5   2   6       15.44       13.67      4.87 o 
  -9   3   6        1.24        2.84      2.70 o 
  -8   3   6       80.82       78.94     11.13 o 
  -7   3   6      126.12      128.12     12.41 o 
  -6   3   6      243.96      238.47     17.36 o 
  -5   3   6        5.89        6.27      3.10 o 
  -3   3   6      383.53      451.93     11.17 o 
  -2   3   6      372.02      416.49     10.62 o 
  -1   3   6       91.31      128.20      6.61 o 
   0   3   6      377.21      405.76     17.66 o 
   1   3   6       84.09       57.33      8.26 o 
   2   3   6       81.80       74.21     10.24 o 
   3   3   6       42.37       44.47      9.57 o 
   4   3   6        0.09        2.41      3.46 o 
   5   3   6        0.51       -0.41      4.51 o 
  -9   4   6       46.31       41.33      8.16 o 
  -8   4   6        4.14        3.52      2.92 o 
  -7   4   6        2.93        3.97      4.02 o 
  -6   4   6      203.70      215.59     12.66 o 
  -5   4   6       32.29       33.07      5.47 o 
  -4   4   6      109.93      119.89     12.12 o 
  -3   4   6      102.23      123.29      6.39 o 
  -2   4   6        0.01        0.22      1.84 o 
  -1   4   6       33.68       37.68      6.49 o 
   0   4   6       32.49       12.70     18.97 o 
   1   4   6        8.32       10.53      4.11 o 
   2   4   6        7.39        6.68      3.96 o 
   3   4   6       36.25       28.48      8.61 o 
   4   4   6       10.24       10.38      4.26 o 
  -9   5   6        9.34        8.16      3.80 o 
  -8   5   6       51.57       49.90      8.96 o 
  -7   5   6       15.13        8.17      4.26 o 
  -6   5   6       32.67       25.02      5.96 o 
  -5   5   6       13.66       16.70      5.53 o 
  -4   5   6        0.79        0.73      3.85 o 
  -3   5   6        5.26        6.70      3.02 o 
  -2   5   6        8.15       12.11      3.06 o 
  -1   5   6       59.23       62.74      7.33 o 
   0   5   6      131.66      119.73     16.72 o 
   1   5   6        4.64        3.43      3.80 o 
   2   5   6        0.07        4.00      3.95 o 
   3   5   6        0.05        3.31      3.29 o 
  -9   6   6        1.20        4.70      3.96 o 
  -8   6   6       24.76       30.09      6.60 o 
  -7   6   6        9.71        5.80      3.69 o 
  -6   6   6       21.83       33.98      6.53 o 
  -5   6   6      127.00      154.02     11.79 o 
  -4   6   6      196.85      211.24     18.38 o 
  -3   6   6       26.15       24.07      4.09 o 
  -2   6   6       50.05       41.05      5.83 o 
  -1   6   6       42.67       49.94      6.41 o 
   0   6   6       95.06       98.91     13.13 o 
   1   6   6       13.87       11.29      4.88 o 
   2   6   6        7.60        7.29      4.57 o 
  -8   7   6        0.15       -1.91      4.14 o 
  -7   7   6       21.07       17.76      6.35 o 
  -6   7   6       52.01       56.82      8.65 o 
  -5   7   6        0.12        2.16      3.78 o 
  -4   7   6        6.18       11.79      4.49 o 
  -3   7   6       76.28       80.42      8.52 o 
  -2   7   6       61.56       66.15      9.79 o 
  -1   7   6        2.76       -1.06      3.04 o 
   0   7   6        1.59        1.76      2.20 o 
   1   7   6        2.00        4.16      7.64 o 
  -7   8   6       52.37       43.86      7.62 o 
  -6   8   6       30.34       27.43      6.63 o 
  -5   8   6       10.94       12.74      4.46 o 
  -4   8   6       25.29       28.06      6.89 o 
  -3   8   6        1.15        1.29      3.27 o 
  -2   8   6       10.00       11.85      9.89 o 
  -1   8   6        0.14       -0.33      7.66 o 
  -5   9   6        9.92       11.96      5.85 o 
   1  -9   7        2.03        2.31      4.31 o 
   2  -9   7        2.07       -0.24      3.88 o 
   3  -9   7        1.84       -0.50      5.73 o 
   4  -9   7        0.52       -1.00      5.95 o 
   5  -9   7       12.17        1.59      6.30 o 
  -1  -8   7       32.95       35.71     10.58 o 
   0  -8   7       19.80       21.22      6.69 o 
   1  -8   7        5.75        5.72      2.96 o 
   2  -8   7        5.42        4.77      5.26 o 
   3  -8   7        6.10        2.99      5.24 o 
   4  -8   7        1.44        1.85      4.63 o 
   5  -8   7        0.36        1.21      6.97 o 
   6  -8   7        2.88        3.12      6.45 o 
  -3  -7   7       10.33        7.83     10.80 o 
  -2  -7   7        6.40        4.84      3.77 o 
  -1  -7   7        0.01        1.68      7.08 o 
   0  -7   7       23.04       21.33      6.61 o 
   1  -7   7        3.49        3.15      2.42 o 
   2  -7   7        8.00        8.12      4.40 o 
   3  -7   7        4.42        5.77      3.78 o 
   4  -7   7       14.98       16.45      5.33 o 
   5  -7   7        8.26        8.50      3.25 o 
   6  -7   7       36.02       31.44     16.41 o 
   7  -7   7        2.07        6.59      8.99 o 
  -4  -6   7        0.59        3.40      7.37 o 
  -3  -6   7        5.68        6.17      3.25 o 
  -2  -6   7        3.11        2.45      1.76 o 
  -1  -6   7       23.12       21.77      7.42 o 
   0  -6   7       47.83       51.98     12.33 o 
   1  -6   7        4.61       10.28      5.13 o 
   2  -6   7       27.04       21.27      5.29 o 
   3  -6   7       16.55       16.73      3.58 o 
   4  -6   7       74.33       81.70      9.21 o 
   5  -6   7        1.83        4.95      2.41 o 
   6  -6   7        0.22       -0.41      2.81 o 
   7  -6   7        7.06       10.73      6.05 o 
  -5  -5   7        3.13       -6.14      7.64 o 
  -4  -5   7        1.83        0.57      1.95 o 
  -3  -5   7        2.79        4.74      3.33 o 
  -2  -5   7       27.60       21.59      5.90 o 
  -1  -5   7        0.11       -0.55      4.12 o 
   0  -5   7      185.38      198.29     20.54 o 
   1  -5   7       40.91       31.78      8.68 o 
   2  -5   7        1.63        0.69      1.60 o 
   3  -5   7       76.10       72.91      9.59 o 
   4  -5   7      130.65      143.48     14.02 o 
   5  -5   7      137.74      128.47      8.41 o 
   6  -5   7       14.23       11.56      4.54 o 
   7  -5   7        0.01        0.00      3.70 o 
  -6  -4   7       10.05        8.06      8.35 o 
  -5  -4   7        0.07        1.36      2.93 o 
  -4  -4   7       11.42        7.76      3.81 o 
  -3  -4   7       75.85       81.17      9.97 o 
  -2  -4   7       24.58       31.74      7.82 o 
  -1  -4   7       44.45       42.63      9.39 o 
   0  -4   7      206.68      210.99     18.26 o 
   1  -4   7       85.79       96.13     12.97 o 
   2  -4   7      161.68      194.63     18.37 o 
   3  -4   7      228.75      242.68     22.14 o 
   4  -4   7       49.04       59.20      6.98 o 
   5  -4   7       99.47      131.46      8.52 o 
   6  -4   7       35.38       35.25      6.45 o 
   7  -4   7        0.43        1.75      3.94 o 
  -6  -3   7        7.31        4.93      4.75 o 
  -5  -3   7        0.01        2.21      2.20 o 
  -4  -3   7       11.49       11.06      2.74 o 
  -3  -3   7       53.10       48.26      4.07 o 
  -2  -3   7       68.62       55.66      7.11 o 
  -1  -3   7      481.26      544.71     17.76 o 
   0  -3   7        4.67       18.17      5.48 o 
   1  -3   7      192.46      225.64      6.61 o 
   2  -3   7        0.08        2.23      1.67 o 
   3  -3   7      140.31      171.90     19.88 o 
   4  -3   7      114.98      153.94     11.75 o 
   5  -3   7      140.17      170.21     17.43 o 
   6  -3   7        0.01        1.88      2.78 o 
   7  -3   7        1.09        3.66      4.61 o 
  -7  -2   7       98.87       92.07     17.39 o 
  -6  -2   7        1.84        4.10      2.84 o 
  -5  -2   7       14.92       15.32      4.43 o 
  -4  -2   7      698.63      749.23     22.03 o 
  -3  -2   7      920.63      922.12     22.12 o 
  -2  -2   7       10.15        6.31      4.06 o 
  -1  -2   7       45.30       48.14      5.95 o 
   0  -2   7      827.59      958.12     20.82 o 
   1  -2   7        1.05        1.67      1.03 o 
   2  -2   7       40.17       37.93      4.28 o 
   3  -2   7       64.65       71.85      6.65 o 
   4  -2   7       77.12       91.82     10.94 o 
   5  -2   7       58.90       60.99      7.02 o 
   6  -2   7      120.56      154.80     27.50 o 
   7  -2   7        1.55        1.85      4.13 o 
  -8  -1   7        3.36        4.02      6.95 o 
  -7  -1   7        7.47        6.21      2.99 o 
  -6  -1   7       36.44       36.08      4.68 o 
  -5  -1   7       16.19       18.25      3.47 o 
  -4  -1   7       64.06       58.53      4.67 o 
  -3  -1   7      443.53      467.97     10.36 o 
  -2  -1   7       35.79       30.42      2.22 o 
  -1  -1   7       19.70       22.02      2.80 o 
   0  -1   7      226.65      270.48      7.77 o 
   1  -1   7        2.29        1.05      1.63 o 
   2  -1   7       27.39       25.46      3.86 o 
   3  -1   7      184.14      237.68     12.75 o 
   4  -1   7       40.81       44.14      5.34 o 
   5  -1   7        0.76        3.48      2.15 o 
   6  -1   7        1.26       -0.40      3.88 o 
   7  -1   7       62.02       62.46     24.37 o 
  -8   0   7        5.97        5.18      3.37 o 
  -7   0   7       17.20       22.06      4.25 o 
  -6   0   7      192.52      214.06     17.61 o 
  -5   0   7       54.87       45.69      4.90 o 
  -4   0   7        4.11        1.00      2.33 o 
  -3   0   7      391.45      432.98     13.13 o 
  -2   0   7        7.21        4.37      1.72 o 
  -1   0   7        9.75        7.43      2.04 o 
   0   0   7       25.62       29.14      3.01 o 
   1   0   7       79.00       94.02     17.96 o 
   2   0   7        5.10        6.89      2.80 o 
   3   0   7        5.08        0.13      2.00 o 
   4   0   7       33.54       32.52      6.03 o 
   5   0   7        0.16       -0.20      3.94 o 
   6   0   7        0.15        2.02      4.45 o 
  -8   1   7        0.41        3.47      3.99 o 
  -7   1   7        3.40        4.29      3.17 o 
  -6   1   7       81.66       83.41      7.61 o 
  -5   1   7      193.17      171.43     13.39 o 
  -4   1   7      107.50      134.29      7.41 o 
  -3   1   7       38.29       30.59      3.36 o 
  -2   1   7      454.83      488.98     10.99 o 
  -1   1   7       19.94       16.78      2.54 o 
   0   1   7        2.39        2.10      2.07 o 
   1   1   7      478.44      513.23     15.87 o 
   2   1   7       20.02       19.14      3.43 o 
   3   1   7        8.82       13.63      5.02 o 
   4   1   7       24.51       20.14      6.66 o 
   5   1   7        0.03        7.69      4.61 o 
   6   1   7        5.47        7.05      6.18 o 
  -9   2   7       12.47       13.67      4.86 o 
  -8   2   7       23.43       24.39      6.66 o 
  -7   2   7        1.70        4.10      2.47 o 
  -6   2   7      107.56      101.67      8.17 o 
  -5   2   7       31.89       30.66      5.11 o 
  -4   2   7       43.67       42.34      8.41 o 
  -3   2   7      448.55      468.31     11.71 o 
  -2   2   7       19.00       23.28      3.35 o 
  -1   2   7       13.41       19.07      2.93 o 
   0   2   7      142.02      154.95      6.49 o 
   1   2   7      192.10       26.71    115.66 o 
   2   2   7       27.72       35.43      6.23 o 
   3   2   7       61.28       76.72     11.35 o 
   4   2   7       10.42       10.49      4.31 o 
   5   2   7        1.53        1.18      3.25 o 
  -9   3   7        5.86        6.58      4.09 o 
  -8   3   7       13.23       19.17      8.60 o 
  -7   3   7       15.18        8.51      3.97 o 
  -6   3   7       13.17        8.81      8.05 o 
  -5   3   7       90.34       74.08     31.14 o 
  -4   3   7       30.66       38.46      4.33 o 
  -3   3   7       13.93       11.65      3.83 o 
  -2   3   7      139.21      138.46      7.02 o 
  -1   3   7       16.17       15.23      4.29 o 
   0   3   7       77.38       80.05      6.00 o 
   1   3   7      142.30      166.07     16.85 o 
   2   3   7       23.31       21.92      5.74 o 
   3   3   7       17.86       16.51      5.52 o 
   4   3   7        0.61       -1.44      4.11 o 
  -9   4   7       59.99       66.79     10.77 o 
  -8   4   7        0.83        2.87      3.05 o 
  -7   4   7       50.82       52.54      9.14 o 
  -6   4   7      195.43      201.39     18.11 o 
  -5   4   7       39.21       38.89      6.15 o 
  -4   4   7      260.99       -3.71      3.71 o 
  -3   4   7      735.15      911.54     17.82 o 
  -2   4   7       38.13       47.48      5.86 o 
  -1   4   7       39.57       42.14      7.12 o 
   0   4   7      299.40      150.38     68.47 o 
   1   4   7      157.51      139.06     15.31 o 
   2   4   7       26.19       18.34      7.23 o 
   3   4   7        6.37        6.11      4.32 o 
  -9   5   7       13.74        6.71      2.78 o 
  -8   5   7       75.80       81.02     11.47 o 
  -7   5   7        3.96        4.74      3.92 o 
  -6   5   7      114.47      112.79      9.77 o 
  -5   5   7       56.30       56.24      8.28 o 
  -4   5   7       21.08       29.02      5.55 o 
  -3   5   7       28.03       29.12      4.31 o 
  -2   5   7       32.58       28.49      7.26 o 
  -1   5   7        5.38        4.91      1.89 o 
   0   5   7       12.08        8.21      3.53 o 
   1   5   7       12.97       13.74      4.40 o 
   2   5   7        0.05       -0.87      3.80 o 
   3   5   7        4.13       11.99     10.18 o 
  -8   6   7        0.07        2.42      4.01 o 
  -7   6   7       17.55       22.07      6.77 o 
  -6   6   7      169.14      171.39     14.60 o 
  -5   6   7      136.51      139.57     13.14 o 
  -4   6   7        2.43        8.09      5.14 o 
  -3   6   7        0.32        0.24      2.79 o 
  -2   6   7       22.01       18.30      3.78 o 
  -1   6   7        0.19       -1.00      2.83 o 
   0   6   7        8.39        2.00      2.98 o 
   1   6   7        2.69        0.77      3.00 o 
  -8   7   7       35.71       31.15      7.26 o 
  -7   7   7        4.21        5.33      4.87 o 
  -6   7   7       11.40       13.72      5.89 o 
  -5   7   7       10.30        9.15      5.35 o 
  -4   7   7        0.78        6.42      4.24 o 
  -3   7   7        2.15        1.93      4.47 o 
  -2   7   7        1.91        1.87      2.73 o 
  -1   7   7        0.75        0.05      2.02 o 
   0   7   7        0.27        1.61      3.11 o 
  -7   8   7       21.23       16.05      5.55 o 
  -6   8   7       13.80       10.87      9.76 o 
  -5   8   7       14.23       19.76      6.23 o 
  -4   8   7       12.45       15.65      5.98 o 
  -3   8   7        1.20       -1.69      8.75 o 
  -2   8   7       29.13       38.13     15.51 o 
   2  -9   8        2.89        5.91      5.42 o 
   3  -9   8        2.94        3.88      6.80 o 
   4  -9   8       38.14       37.84     12.15 o 
  -1  -8   8        3.55        6.47      4.94 o 
   0  -8   8        0.00        0.48      4.26 o 
   1  -8   8       12.98       21.78      7.56 o 
   2  -8   8        0.12        2.28      6.02 o 
   3  -8   8        0.27        6.29      3.31 o 
   4  -8   8        0.03       -0.31      5.01 o 
   5  -8   8        2.78        2.28      6.87 o 
   6  -8   8        0.21        0.74      6.18 o 
  -2  -7   8        1.91        6.24      3.48 o 
  -1  -7   8        2.92        1.30      4.59 o 
   0  -7   8       23.04       29.37      6.95 o 
   1  -7   8        1.71        3.56      4.71 o 
   2  -7   8       23.54       21.50      7.76 o 
   3  -7   8        0.01       -0.11      4.46 o 
   4  -7   8        9.77       12.14      5.37 o 
   5  -7   8        3.03        3.78      4.50 o 
   6  -7   8        0.65        7.21      7.59 o 
  -4  -6   8        5.62        8.25      8.21 o 
  -3  -6   8       22.89       22.74      5.66 o 
  -2  -6   8        2.33        5.37      3.37 o 
  -1  -6   8        0.77       -2.39      4.33 o 
   0  -6   8       50.49       45.84     10.41 o 
   1  -6   8       54.60       50.76      9.41 o 
   2  -6   8       27.87       32.62     18.46 o 
   3  -6   8        2.80        3.64      2.08 o 
   4  -6   8       14.28       19.26      6.50 o 
   5  -6   8       24.81       29.32      5.19 o 
   6  -6   8        0.24        3.03      4.82 o 
   7  -6   8        0.04        3.12      5.71 o 
  -5  -5   8       17.09       34.96     13.65 o 
  -4  -5   8        2.17        2.41      1.90 o 
  -3  -5   8        1.85        0.01      2.25 o 
  -2  -5   8       27.49       23.03      6.90 o 
  -1  -5   8       32.73       28.87      9.64 o 
   0  -5   8       78.03       79.40     15.89 o 
   1  -5   8       46.47       53.85     11.81 o 
   2  -5   8        7.00       10.73      3.66 o 
   3  -5   8       68.52       65.53     11.20 o 
   4  -5   8       17.83       18.50      3.86 o 
   5  -5   8        6.36        7.92      3.26 o 
   6  -5   8        0.71        4.60      3.85 o 
   7  -5   8       16.95       20.50      8.02 o 
  -5  -4   8      112.39      109.76     10.28 o 
  -4  -4   8       16.60       15.19      4.65 o 
  -3  -4   8       42.17       34.06      6.80 o 
  -2  -4   8      754.24      791.16     34.95 o 
  -1  -4   8      219.48      213.75     13.49 o 
   0  -4   8       44.98       50.29     10.69 o 
   1  -4   8      471.38      525.57     22.25 o 
   2  -4   8       32.11       38.07      8.38 o 
   3  -4   8       28.29       30.45      4.21 o 
   4  -4   8       69.18       67.94     11.75 o 
   5  -4   8       22.50       36.18      8.71 o 
   6  -4   8       25.75       28.17      6.30 o 
   7  -4   8        2.30        2.59      3.95 o 
  -6  -3   8        1.72        1.50      4.38 o 
  -5  -3   8        5.26        6.53      3.63 o 
  -4  -3   8       37.99       37.54      6.66 o 
  -3  -3   8       10.10       11.30      5.30 o 
  -2  -3   8       46.94       46.07      7.63 o 
  -1  -3   8      195.57      199.78     12.28 o 
   0  -3   8        6.95        3.31      3.13 o 
   1  -3   8        0.34        4.13      3.08 o 
   2  -3   8       62.81       57.34      4.97 o 
   3  -3   8      128.58      149.33     13.86 o 
   4  -3   8      148.43      189.77     27.67 o 
   5  -3   8       51.99       69.49      8.21 o 
   6  -3   8        7.84        9.42      5.90 o 
   7  -3   8       21.21       20.39      7.42 o 
  -7  -2   8       24.78       22.64     10.63 o 
  -6  -2   8       32.93       37.45      6.25 o 
  -5  -2   8        1.37        3.13      2.72 o 
  -4  -2   8      128.46      112.63      9.18 o 
  -3  -2   8        0.85        1.04      5.92 o 
  -2  -2   8        0.26        4.63      5.23 o 
  -1  -2   8      233.77      250.33     12.10 o 
   0  -2   8        2.04       -0.20      3.94 o 
   1  -2   8       17.98       19.84      4.75 o 
   2  -2   8       26.28       47.00     11.98 o 
   3  -2   8        3.49        4.50      2.40 o 
   4  -2   8       41.13       44.70      6.67 o 
   5  -2   8        6.53        7.62      4.07 o 
   6  -2   8       18.59       12.97      6.28 o 
   7  -2   8        1.92        4.68      5.06 o 
  -7  -1   8        1.31        4.19      3.61 o 
  -6  -1   8        5.84        4.16      2.60 o 
  -5  -1   8        0.40        1.23      2.16 o 
  -4  -1   8       73.22       85.23      5.49 o 
  -3  -1   8       93.74      106.28      5.09 o 
  -2  -1   8      165.02      175.91     10.64 o 
  -1  -1   8      271.10      317.25     12.53 o 
   0  -1   8      104.06      104.56     10.92 o 
   1  -1   8       41.04       56.44      6.01 o 
   2  -1   8       67.68       66.66      6.44 o 
   3  -1   8       49.79       46.73      6.72 o 
   4  -1   8       18.80       15.73      3.98 o 
   5  -1   8        8.24       10.47      4.04 o 
   6  -1   8        4.43        4.16      3.50 o 
  -8   0   8       30.17       30.89      6.20 o 
  -7   0   8        0.13        2.65      2.76 o 
  -6   0   8       14.41       15.49      3.45 o 
  -5   0   8       83.37       98.24      7.16 o 
  -4   0   8       14.04        9.92      2.72 o 
  -3   0   8        6.39        8.28      2.65 o 
  -2   0   8       59.30       63.59      4.22 o 
  -1   0   8       17.88       20.62      3.03 o 
   0   0   8      125.87      122.52      6.60 o 
   1   0   8        2.70        1.47      2.25 o 
   2   0   8       52.60       52.87      6.92 o 
   3   0   8       24.75       13.17      9.68 o 
   4   0   8       15.20       20.28      6.14 o 
   5   0   8        6.16        4.10      3.70 o 
   6   0   8        2.21        0.49      3.94 o 
  -8   1   8        4.48        2.28      3.75 o 
  -7   1   8       18.89       17.83      4.09 o 
  -6   1   8        0.37        0.35      2.73 o 
  -5   1   8       36.16       43.80      6.19 o 
  -4   1   8       51.38       49.00      6.10 o 
  -3   1   8      209.67      234.69      8.62 o 
  -2   1   8       43.49       55.25      4.68 o 
  -1   1   8      245.05      249.42      8.67 o 
   0   1   8        4.20        3.02      2.32 o 
   1   1   8      158.79      139.58     12.55 o 
   2   1   8       13.07        4.79      6.66 o 
   3   1   8        0.62        2.16      2.56 o 
   4   1   8        0.01       -2.38      3.76 o 
   5   1   8       10.98        9.81      4.77 o 
  -8   2   8        0.45        1.70      2.62 o 
  -7   2   8        7.41        9.06      3.07 o 
  -6   2   8       10.43       13.31      4.11 o 
  -5   2   8      273.60      287.91     18.18 o 
  -4   2   8      323.93      364.63     14.41 o 
  -3   2   8      111.24      131.31      7.18 o 
  -2   2   8     1192.88     1352.78     20.86 o 
  -1   2   8      484.62      565.90     13.37 o 
   0   2   8      117.08      110.63     11.29 o 
   1   2   8       65.62       61.18      5.59 o 
   2   2   8      301.31      292.69     23.95 o 
   3   2   8        1.31        1.19      3.41 o 
   4   2   8        5.11       10.08      5.11 o 
   5   2   8        2.04        5.27      3.64 o 
  -9   3   8        9.98       12.11      6.57 o 
  -8   3   8       31.95       25.32      6.35 o 
  -7   3   8        0.36        4.89      3.56 o 
  -6   3   8        0.51        5.15      3.61 o 
  -5   3   8      335.44      338.57     14.60 o 
  -4   3   8      176.16      179.65      8.68 o 
  -3   3   8        0.02        3.08      3.08 o 
  -2   3   8       37.28       42.25      4.94 o 
  -1   3   8      153.90      160.99      8.02 o 
   0   3   8       14.27       12.98      3.33 o 
   1   3   8       67.93       73.42     12.41 o 
   2   3   8        1.90        5.37      3.90 o 
   3   3   8        0.17        1.01      3.80 o 
   4   3   8       17.81       15.33      6.21 o 
  -9   4   8       48.85       49.06      9.51 o 
  -8   4   8        2.59        2.79      3.72 o 
  -7   4   8      102.10       99.98     11.92 o 
  -6   4   8        2.48        4.33      4.00 o 
  -5   4   8       26.62       30.03      6.75 o 
  -4   4   8      596.03      667.15     24.07 o 
  -3   4   8       41.42       36.59      4.48 o 
  -2   4   8        1.41        2.25      2.41 o 
  -1   4   8       31.66       34.93      4.66 o 
   0   4   8        7.29        7.43      4.09 o 
   1   4   8       13.17       10.24      3.63 o 
   2   4   8       16.36       14.73      5.22 o 
   3   4   8        0.32        2.78      2.85 o 
  -8   5   8       58.67       67.86     12.69 o 
  -7   5   8        2.39        5.12      4.59 o 
  -6   5   8        7.07        4.97      4.91 o 
  -5   5   8       28.49       26.52      5.63 o 
  -4   5   8      112.15      138.67     10.27 o 
  -3   5   8        0.02        2.07      2.81 o 
  -2   5   8       28.38       28.76      4.82 o 
  -1   5   8        0.04        0.51      2.12 o 
   0   5   8        0.63        2.86      2.47 o 
   1   5   8       39.91       32.23      7.95 o 
   2   5   8        7.01        6.64      3.74 o 
  -8   6   8        0.71        4.76      3.56 o 
  -7   6   8       47.23       52.37      8.41 o 
  -6   6   8        1.54        0.55      4.27 o 
  -5   6   8       14.27       18.44      5.17 o 
  -4   6   8       12.41       11.77      4.51 o 
  -3   6   8        3.46        1.17      2.75 o 
  -2   6   8        0.18        2.81      2.07 o 
  -1   6   8       28.11       18.73      6.24 o 
   0   6   8        8.70        9.72      4.29 o 
   1   6   8        1.32       -0.62      3.91 o 
  -7   7   8        0.34        1.32      4.21 o 
  -6   7   8        1.92        1.59      4.25 o 
  -5   7   8        7.20        2.38      3.84 o 
  -4   7   8        0.43        5.64      9.04 o 
  -3   7   8        3.22        4.52      3.77 o 
  -2   7   8        1.68        4.21      8.09 o 
  -1   7   8        1.34        1.83      2.51 o 
  -6   8   8        4.54        3.34      4.45 o 
  -5   8   8       28.38       35.63     12.94 o 
  -4   8   8       23.90       31.20      6.61 o 
  -3   8   8        0.06       -9.56      9.56 o 
   0  -8   9        8.10        4.23      5.11 o 
   1  -8   9        4.83        7.54      5.64 o 
   2  -8   9       27.13       18.57      5.62 o 
   3  -8   9        3.04        7.54      4.64 o 
   4  -8   9       19.89       14.50     10.14 o 
   5  -8   9        9.05        7.87      7.92 o 
  -2  -7   9        4.20        4.69      3.93 o 
  -1  -7   9        5.91        4.56      3.18 o 
   0  -7   9       20.34       11.05      6.87 o 
   1  -7   9        2.60        2.29      3.85 o 
   2  -7   9        8.87        9.52      4.03 o 
   3  -7   9        0.50        0.83      3.77 o 
   4  -7   9        5.32        8.87      4.83 o 
   5  -7   9        9.79        9.55      5.43 o 
   6  -7   9        0.74        0.10      6.37 o 
  -3  -6   9        0.02        0.66      2.57 o 
  -2  -6   9       14.60       14.90      6.54 o 
  -1  -6   9       41.82       30.23      7.72 o 
   0  -6   9      224.80      252.54     28.88 o 
   1  -6   9       14.02        9.38      5.03 o 
   2  -6   9        0.14        4.22      3.36 o 
   3  -6   9       38.00       43.38     10.73 o 
   4  -6   9        0.01       -0.22      4.33 o 
   5  -6   9       10.51       11.16      5.19 o 
   6  -6   9        2.78        7.22      4.68 o 
  -4  -5   9       15.73       14.15      5.71 o 
  -3  -5   9        8.62        6.33      4.53 o 
  -2  -5   9       88.38       87.97     17.63 o 
  -1  -5   9        5.10        7.88      5.57 o 
   0  -5   9       29.39       38.90      8.46 o 
   1  -5   9       29.67       31.33      8.79 o 
   2  -5   9       45.90       54.27     10.03 o 
   3  -5   9       52.59       28.12      6.96 o 
   4  -5   9        7.96        4.55      3.98 o 
   5  -5   9       36.38       28.81      4.85 o 
   6  -5   9       25.41       17.93      5.52 o 
  -5  -4   9        0.02        0.95      3.49 o 
  -4  -4   9        1.07       -0.04      3.46 o 
  -3  -4   9        7.74        4.93      4.40 o 
  -2  -4   9       78.04       65.74      9.76 o 
  -1  -4   9      134.38      112.90     16.74 o 
   0  -4   9       43.52       34.03      9.57 o 
   1  -4   9      107.78      109.23     14.90 o 
   2  -4   9        9.35        6.35      3.46 o 
   3  -4   9       10.96       16.18      3.24 o 
   4  -4   9       22.71       19.48      4.89 o 
   5  -4   9        7.57        7.00      3.90 o 
   6  -4   9        0.79       -0.54      3.77 o 
  -6  -3   9       18.39       16.25      5.02 o 
  -5  -3   9        0.79        4.80      3.93 o 
  -4  -3   9      129.82      132.97     10.84 o 
  -3  -3   9      142.00      163.59     16.11 o 
  -2  -3   9      409.18      408.39     22.62 o 
  -1  -3   9      107.58      111.40      9.95 o 
   0  -3   9       19.89       18.99      6.58 o 
   1  -3   9      288.57      317.68     14.91 o 
   2  -3   9      326.48      344.78     22.43 o 
   3  -3   9        0.25        1.48      2.36 o 
   4  -3   9        2.15        3.29      3.04 o 
   5  -3   9        3.93        5.74      3.50 o 
   6  -3   9        6.06        5.77      4.88 o 
  -7  -2   9        0.03        1.45      4.26 o 
  -6  -2   9        0.01        2.65      3.56 o 
  -5  -2   9        7.12        7.56      4.09 o 
  -4  -2   9       66.80       49.36      7.57 o 
  -3  -2   9      478.74      514.88     25.90 o 
  -2  -2   9      114.06      109.63      9.76 o 
  -1  -2   9      207.97      231.63     13.04 o 
   0  -2   9       10.30       12.80      3.95 o 
   1  -2   9       15.58       14.52      2.50 o 
   2  -2   9       38.75       50.83      5.92 o 
   3  -2   9      146.01      145.48      9.72 o 
   4  -2   9       15.82       12.65      6.14 o 
   5  -2   9        5.82        4.95      4.16 o 
   6  -2   9        2.39        3.03      3.43 o 
  -7  -1   9        2.02        2.97      4.59 o 
  -6  -1   9        3.78        5.06      3.96 o 
  -5  -1   9       16.91       28.62      6.29 o 
  -4  -1   9       84.35       76.16      8.48 o 
  -3  -1   9       48.30       46.67     11.85 o 
  -2  -1   9       85.13       79.09      9.42 o 
  -1  -1   9       78.02       76.30      7.29 o 
   0  -1   9       34.08       41.63      3.87 o 
   1  -1   9       98.16      131.72      8.92 o 
   2  -1   9       94.81       96.07      8.80 o 
   3  -1   9        5.65        5.70      2.54 o 
   4  -1   9        1.63        3.84      3.77 o 
   5  -1   9       14.65       11.59      8.41 o 
   6  -1   9        0.10        3.26      5.00 o 
  -8   0   9       28.30       28.92      8.35 o 
  -7   0   9        4.68        8.01      4.51 o 
  -6   0   9       22.76       18.35      4.66 o 
  -5   0   9        3.41        1.57      2.75 o 
  -4   0   9       88.88       95.17      6.74 o 
  -3   0   9      324.65      293.89      9.60 o 
  -2   0   9      120.17      117.06      5.91 o 
  -1   0   9       21.27       23.10      5.45 o 
   0   0   9      112.95      130.86      6.90 o 
   1   0   9      150.14      150.69      7.19 o 
   2   0   9       79.11       73.28      8.58 o 
   3   0   9      122.96      123.55     12.79 o 
   4   0   9        4.17        0.72      3.60 o 
   5   0   9        9.12       12.93      5.11 o 
  -8   1   9        0.26        3.47      5.54 o 
  -7   1   9       37.98       33.20      7.26 o 
  -6   1   9        7.13        4.05      3.09 o 
  -5   1   9      132.20      146.81     17.60 o 
  -4   1   9       66.23       64.12      6.98 o 
  -3   1   9       45.79       46.55      4.55 o 
  -2   1   9       47.54       39.27      4.16 o 
  -1   1   9       98.62      101.27      6.23 o 
   0   1   9        3.04        2.16      2.61 o 
   1   1   9        0.00        2.81      2.18 o 
   2   1   9        4.27        3.22      2.25 o 
   3   1   9        4.68        8.01      4.54 o 
   4   1   9        0.04       -0.44      3.27 o 
   5   1   9       19.52       12.55      5.30 o 
  -8   2   9       14.14       17.56      7.27 o 
  -7   2   9       10.42       12.24      5.70 o 
  -6   2   9      141.24      127.71     12.10 o 
  -5   2   9       17.46        7.05      3.11 o 
  -4   2   9      403.19      476.28     42.25 o 
  -3   2   9       24.91       27.39      4.45 o 
  -2   2   9        2.58        2.28      2.91 o 
  -1   2   9       35.33       42.20      4.77 o 
   0   2   9       10.80       10.27      2.85 o 
   1   2   9       13.36       10.53      3.17 o 
   2   2   9        8.94        6.89      4.34 o 
   3   2   9       10.15        5.70      3.06 o 
   4   2   9        6.35        8.10      3.92 o 
  -8   3   9       11.56       14.34      5.72 o 
  -7   3   9       86.97       90.64     12.97 o 
  -6   3   9        0.98        4.56      2.84 o 
  -5   3   9       30.26       27.49      4.37 o 
  -4   3   9      136.35      167.76      8.99 o 
  -3   3   9       11.86        9.43      4.05 o 
  -2   3   9      434.48      583.34     22.22 o 
  -1   3   9      274.66      301.38     15.22 o 
   0   3   9       36.87       49.68      6.22 o 
   1   3   9      105.58       88.31     11.75 o 
   2   3   9       16.88        9.31      3.76 o 
   3   3   9       32.08       30.24      7.89 o 
  -8   4   9       19.48       14.83      5.20 o 
  -7   4   9        0.87        1.93      4.02 o 
  -6   4   9      110.21      114.43     12.76 o 
  -5   4   9       17.18       17.14      5.17 o 
  -4   4   9       59.09       63.55      6.98 o 
  -3   4   9       19.81       22.83      5.80 o 
  -2   4   9       25.04       23.10      9.72 o 
  -1   4   9       33.25       40.93      6.80 o 
   0   4   9       58.73       53.25      8.54 o 
   1   4   9       24.68       17.73      5.40 o 
   2   4   9       15.29       15.29      5.11 o 
  -8   5   9       35.32       30.10      8.76 o 
  -7   5   9        0.09        2.47      3.35 o 
  -6   5   9       16.97       19.74      6.64 o 
  -5   5   9        0.00       -2.73      4.08 o 
  -4   5   9       74.44       74.67     11.21 o 
  -3   5   9       45.18       41.57      5.33 o 
  -2   5   9        1.94        3.73      2.90 o 
  -1   5   9       70.17       52.96     10.22 o 
   0   5   9        4.27        5.88      3.25 o 
   1   5   9        1.09        1.37      3.11 o 
  -8   6   9        0.19        1.45      5.29 o 
  -7   6   9       57.87       65.64      9.71 o 
  -6   6   9        0.33        5.17      4.34 o 
  -5   6   9        0.75        3.68      6.28 o 
  -4   6   9       11.78       13.84      6.12 o 
  -3   6   9        5.30        9.16      3.80 o 
  -2   6   9       15.43       17.09      6.37 o 
  -1   6   9        8.09        5.39      2.10 o 
   0   6   9       52.11       50.24     10.46 o 
  -7   7   9        0.44       -2.21      4.47 o 
  -6   7   9       40.70       54.40      8.74 o 
  -5   7   9        0.91        6.20      5.46 o 
  -4   7   9        9.66        9.69      5.66 o 
  -3   7   9       35.41       28.90     14.37 o 
  -2   7   9        3.87       13.99     10.09 o 
   1  -8  10        0.00        2.21      4.79 o 
   2  -8  10        6.67        3.08      4.65 o 
   3  -8  10        1.08        3.47      1.82 o 
   4  -8  10        1.12        3.92      6.66 o 
  -1  -7  10        0.92        2.51      5.24 o 
   0  -7  10       22.83       27.50      8.72 o 
   1  -7  10        5.16        6.86      7.05 o 
   2  -7  10       24.70       19.79      8.42 o 
   3  -7  10        0.86        4.44      4.63 o 
   4  -7  10        0.00        2.59      4.36 o 
   5  -7  10       14.06        7.62      5.45 o 
  -3  -6  10        0.86        3.80      4.22 o 
  -2  -6  10       14.21       12.63      4.65 o 
  -1  -6  10        3.77        5.43      4.01 o 
   0  -6  10       29.12       24.21      8.27 o 
   1  -6  10       19.03       17.19      7.69 o 
   2  -6  10        5.85        7.74      5.54 o 
   3  -6  10        1.06        5.16      5.28 o 
   4  -6  10        4.13        2.99      3.48 o 
   5  -6  10        0.36        5.09      4.91 o 
  -4  -5  10       93.57       81.56     16.26 o 
  -3  -5  10       14.41       22.41      8.33 o 
  -2  -5  10        2.47       -0.37      2.57 o 
  -1  -5  10       91.27       78.45     14.63 o 
   0  -5  10      174.45      182.37     21.88 o 
   1  -5  10       16.00       20.59      7.48 o 
   2  -5  10      164.50      179.32     19.57 o 
   3  -5  10       74.96       87.99     11.44 o 
   4  -5  10       10.62       17.29      4.71 o 
   5  -5  10        4.23       -0.05      6.18 o 
   6  -5  10        0.45        1.10      4.18 o 
  -5  -4  10        5.12        2.58      3.61 o 
  -4  -4  10        0.01        4.41      4.67 o 
  -3  -4  10       59.52       50.73      7.95 o 
  -2  -4  10       39.05       35.20      7.56 o 
  -1  -4  10        9.06        8.82      4.58 o 
   0  -4  10       27.79       25.80      5.74 o 
   1  -4  10        8.60        3.90      3.53 o 
   2  -4  10        7.67        1.63      4.65 o 
   3  -4  10       97.96      104.37     20.38 o 
   4  -4  10        2.63        0.10      2.81 o 
   5  -4  10        2.98        3.90      4.71 o 
  -6  -3  10       57.15       55.05      8.51 o 
  -5  -3  10       14.23       17.54      5.83 o 
  -4  -3  10       32.50       36.47      7.26 o 
  -3  -3  10       17.70       24.32      8.81 o 
  -2  -3  10       45.56       45.22      8.20 o 
  -1  -3  10       26.03       21.53      5.84 o 
   0  -3  10       78.25       90.48     15.38 o 
   1  -3  10        1.90        2.06      3.32 o 
   2  -3  10      171.31      187.66     23.65 o 
   3  -3  10        4.29        7.52      2.62 o 
   4  -3  10       25.09       22.64      4.96 o 
   5  -3  10        4.63        5.14      4.24 o 
   6  -3  10        8.02        7.73      7.92 o 
  -6  -2  10        2.53        4.91      4.04 o 
  -5  -2  10        2.54        2.26      4.03 o 
  -4  -2  10       48.36       47.21      7.23 o 
  -3  -2  10      167.61      178.69     17.59 o 
  -2  -2  10        2.61        3.35      4.37 o 
  -1  -2  10       22.79       22.49      6.50 o 
   0  -2  10       13.70       20.63      5.38 o 
   1  -2  10       32.61       23.66      5.94 o 
   2  -2  10       36.58       38.15      4.88 o 
   3  -2  10       89.49       86.85      8.07 o 
   4  -2  10        5.21        5.65      2.01 o 
   5  -2  10        2.21        0.05      3.83 o 
  -7  -1  10        2.02        2.52      5.28 o 
  -6  -1  10        0.02       -1.06      3.94 o 
  -5  -1  10        4.67        7.66      5.75 o 
  -4  -1  10        3.41        6.32      4.65 o 
  -3  -1  10       85.46       83.37      9.55 o 
  -2  -1  10      359.01      381.21     20.65 o 
  -1  -1  10       34.14       32.68      6.19 o 
   0  -1  10      101.39      111.72      8.95 o 
   1  -1  10        1.14        1.40      2.82 o 
   2  -1  10        7.63       10.51      3.09 o 
   3  -1  10       11.21       12.96      3.40 o 
   4  -1  10       43.37       46.85      9.51 o 
   5  -1  10        7.43        5.64      4.38 o 
  -7   0  10        0.21        2.15      4.00 o 
  -6   0  10       24.18       33.97      9.63 o 
  -5   0  10       28.70       21.68      6.47 o 
  -4   0  10       35.00       17.69      8.23 o 
  -3   0  10       52.68       62.16      8.18 o 
  -2   0  10        0.81       -1.52      3.72 o 
  -1   0  10       67.76       55.17      7.11 o 
   0   0  10       55.89       66.85      6.72 o 
   1   0  10        2.63        2.55      3.02 o 
   2   0  10       21.78       17.46      3.94 o 
   3   0  10       14.68        7.46      4.02 o 
   4   0  10       20.85       13.52      5.00 o 
   5   0  10        0.09        2.22      2.94 o 
  -8   1  10        7.35        4.76      6.21 o 
  -7   1  10       63.63       64.46      9.23 o 
  -6   1  10        2.37        0.16      2.41 o 
  -5   1  10       32.44       34.56      7.35 o 
  -4   1  10       36.50       46.55      6.48 o 
  -3   1  10       48.34       41.27      4.24 o 
  -2   1  10      127.10      115.45      7.69 o 
  -1   1  10      568.55      632.32     23.03 o 
   0   1  10      313.30      392.88     16.89 o 
   1   1  10        9.33        8.29      2.90 o 
   2   1  10        3.32        3.48      2.71 o 
   3   1  10       93.44       88.78     12.21 o 
   4   1  10       43.11       39.75     10.78 o 
  -8   2  10       10.52       19.05      9.30 o 
  -7   2  10        0.65       -0.46      2.79 o 
  -6   2  10       26.25       26.76      5.68 o 
  -5   2  10        8.92        7.63      2.29 o 
  -4   2  10       11.06       13.38      3.95 o 
  -3   2  10      109.84      120.27      7.55 o 
  -2   2  10       72.62       77.34      6.43 o 
  -1   2  10       20.24       17.88      3.86 o 
   0   2  10      225.01      238.00     15.90 o 
   1   2  10       66.71       52.57      9.51 o 
   2   2  10        0.89        3.29      3.69 o 
   3   2  10        0.15        3.74      2.72 o 
  -8   3  10        0.21        0.09      2.38 o 
  -7   3  10       14.72       11.65      3.35 o 
  -6   3  10       58.80       53.63      9.12 o 
  -5   3  10       40.42       34.82      5.52 o 
  -4   3  10       24.26       33.19      4.97 o 
  -3   3  10      273.63      289.91     23.17 o 
  -2   3  10       84.61       91.37      8.87 o 
  -1   3  10       78.10       81.99      6.80 o 
   0   3  10        0.02        1.33      2.65 o 
   1   3  10       49.73       35.18      8.68 o 
   2   3  10        4.81        4.81      3.26 o 
   3   3  10       18.97       20.27      7.29 o 
  -8   4  10        0.35        3.37      2.95 o 
  -7   4  10       28.86       27.33      9.62 o 
  -6   4  10       82.19       81.63     11.71 o 
  -5   4  10        5.33        8.27      5.29 o 
  -4   4  10       47.79       58.69      6.34 o 
  -3   4  10        6.82       12.03      4.05 o 
  -2   4  10       14.50       17.43      4.46 o 
  -1   4  10        0.13        1.21      2.02 o 
   0   4  10       33.06       31.79      7.77 o 
   1   4  10        5.31        7.54      4.12 o 
   2   4  10        0.03        2.81      3.50 o 
  -8   5  10       29.53       31.99      8.60 o 
  -7   5  10        6.53        9.47      4.88 o 
  -6   5  10       10.90       12.72      5.24 o 
  -5   5  10      100.83      106.66     10.65 o 
  -4   5  10        2.57        7.11      5.63 o 
  -3   5  10       67.33       74.95      7.37 o 
  -2   5  10       10.05       12.20      4.14 o 
  -1   5  10        2.92        5.26      4.66 o 
   0   5  10        0.18        2.63      4.03 o 
  -7   6  10        0.01        7.21      4.82 o 
  -6   6  10       10.33        7.57      5.92 o 
  -5   6  10       16.46       20.86      6.45 o 
  -4   6  10       27.37       31.35     11.32 o 
  -3   6  10        0.01        2.72      3.99 o 
  -2   6  10        8.00        4.25      3.82 o 
  -1   6  10        2.80        4.70      2.09 o 
  -5   7  10       11.61       14.82     10.89 o 
  -4   7  10        1.15        3.47      4.40 o 
  -1  -7  11        2.96        9.60      5.87 o 
   0  -7  11       26.36       15.69      6.39 o 
   1  -7  11       84.07       81.03     17.62 o 
   2  -7  11        3.23        1.96      6.06 o 
   3  -7  11        5.13        5.23      4.09 o 
   4  -7  11       12.35        9.30      6.14 o 
  -2  -6  11       17.34       24.49      5.92 o 
  -1  -6  11       16.96       14.30      5.35 o 
   0  -6  11       14.24       15.02      5.74 o 
   1  -6  11        0.26        4.13      3.13 o 
   2  -6  11       10.71       16.65      7.11 o 
   3  -6  11        4.03        2.19      3.12 o 
   4  -6  11        0.90        5.53      4.12 o 
   5  -6  11        0.02        1.47      4.65 o 
  -4  -5  11        7.56        4.35      3.07 o 
  -3  -5  11        2.77        3.20      5.60 o 
  -2  -5  11       18.30       20.34      5.91 o 
  -1  -5  11      104.42      114.91     20.97 o 
   0  -5  11       33.48       39.90     12.41 o 
   1  -5  11        1.40        4.83     11.13 o 
   2  -5  11       28.55       20.09      6.64 o 
   3  -5  11        0.16       -1.48      3.61 o 
   4  -5  11        1.92        5.65      3.51 o 
   5  -5  11        0.06        1.47      4.45 o 
  -4  -4  11        0.63        0.08      4.18 o 
  -3  -4  11       46.53       39.60      7.58 o 
  -2  -4  11       12.52        8.79      6.60 o 
  -1  -4  11       14.28       13.87      6.86 o 
   0  -4  11        0.39        3.64      2.94 o 
   1  -4  11       68.18       67.02     13.37 o 
   2  -4  11        0.58        3.34      3.25 o 
   3  -4  11       78.84       82.31     12.86 o 
   4  -4  11        0.20        3.85      4.80 o 
   5  -4  11        0.48       -2.12      6.83 o 
  -5  -3  11        0.97       -0.20      3.88 o 
  -4  -3  11        6.56       13.14      6.54 o 
  -3  -3  11       13.34       16.36      8.43 o 
  -2  -3  11      127.70      126.59     11.16 o 
  -1  -3  11       32.29       44.48      7.08 o 
   0  -3  11       62.36       52.70     10.75 o 
   1  -3  11       11.85       15.43      5.95 o 
   2  -3  11        7.23       10.92      4.80 o 
   3  -3  11        0.26        0.64      7.21 o 
   4  -3  11       58.91       58.83     13.44 o 
   5  -3  11        0.50       -0.14      7.73 o 
  -6  -2  11       11.43       11.28      5.90 o 
  -5  -2  11        6.87        9.29      5.22 o 
  -4  -2  11        0.31        0.46      4.46 o 
  -3  -2  11       17.49       20.80      6.06 o 
  -2  -2  11       64.73       76.72     10.83 o 
  -1  -2  11       13.60       16.73      5.25 o 
   0  -2  11        0.05        4.15      4.32 o 
   1  -2  11       38.97       44.83     10.22 o 
   2  -2  11       33.52       43.79     10.27 o 
   3  -2  11       61.86       46.40      9.47 o 
   4  -2  11        0.73        3.31      7.66 o 
   5  -2  11        0.69        1.45      7.23 o 
  -7  -1  11        6.48        3.86      4.48 o 
  -6  -1  11       45.83       50.90      9.09 o 
  -5  -1  11       10.39       13.35      5.36 o 
  -4  -1  11        0.49        1.88      4.77 o 
  -3  -1  11        1.64        6.20      4.51 o 
  -2  -1  11      304.52      323.25     18.84 o 
  -1  -1  11       46.87       51.02      7.40 o 
   0  -1  11       26.93       25.10     13.51 o 
   1  -1  11      135.98      145.94     14.72 o 
   2  -1  11      205.59      232.51     16.62 o 
   3  -1  11        3.72        6.17      3.63 o 
   4  -1  11       70.15       67.35      9.20 o 
  -7   0  11       17.41       28.61     14.41 o 
  -6   0  11        0.04        2.46      4.53 o 
  -5   0  11       32.54       38.46      7.24 o 
  -4   0  11        3.69        3.86      4.53 o 
  -3   0  11       54.63       60.63      8.82 o 
  -2   0  11        2.94        5.04      4.21 o 
  -1   0  11      106.02      106.13      8.73 o 
   0   0  11      185.68      223.59     15.31 o 
   1   0  11       31.76       31.52      4.67 o 
   2   0  11       19.34       17.16      3.75 o 
   3   0  11        3.51        4.95      4.21 o 
   4   0  11        1.85        3.34      2.87 o 
  -7   1  11        0.08        2.83      4.56 o 
  -6   1  11        4.43        4.81      5.13 o 
  -5   1  11       39.46       33.56      7.28 o 
  -4   1  11      177.40      174.35     13.18 o 
  -3   1  11       31.18       34.29      4.73 o 
  -2   1  11      144.12      146.23     10.91 o 
  -1   1  11        5.07        7.40      3.58 o 
   0   1  11       59.13       68.35      6.24 o 
   1   1  11        4.27        7.63      3.07 o 
   2   1  11       15.69       14.54      6.04 o 
   3   1  11        0.97        1.45      3.78 o 
  -7   2  11        0.12        0.62      6.28 o 
  -6   2  11       57.87       56.56     14.10 o 
  -5   2  11       32.66       32.03      6.10 o 
  -4   2  11       19.23       21.82      4.06 o 
  -3   2  11       18.42       18.20      4.16 o 
  -2   2  11       99.70      115.24      7.74 o 
  -1   2  11        3.20        1.99      4.21 o 
   0   2  11      119.20      113.24      7.65 o 
   1   2  11       14.68       11.80      4.62 o 
   2   2  11        4.60        3.69      4.27 o 
   3   2  11        0.33        0.07      3.91 o 
  -7   3  11        6.56        7.92      6.18 o 
  -6   3  11       11.74       11.03      5.41 o 
  -5   3  11       51.11       53.02      6.18 o 
  -4   3  11        2.98        2.69      3.21 o 
  -3   3  11        0.07        2.81      3.23 o 
  -2   3  11       53.41       58.78      7.43 o 
  -1   3  11        2.56        5.82      4.56 o 
   0   3  11       16.87       16.54      5.74 o 
   1   3  11       28.81       16.07      4.94 o 
   2   3  11       11.48       10.85      4.50 o 
  -7   4  11        1.41        2.05      4.11 o 
  -6   4  11       17.63       17.23      7.65 o 
  -5   4  11        3.28        2.48      5.32 o 
  -4   4  11       31.71       19.00      8.11 o 
  -3   4  11        6.17        3.99      3.84 o 
  -2   4  11        3.85        2.60      3.21 o 
  -1   4  11        3.41        4.49      4.41 o 
   0   4  11       18.48        7.02      2.91 o 
   1   4  11        3.98        4.04      2.50 o 
  -7   5  11        5.28        8.00      3.51 o 
  -6   5  11       11.19       17.04      5.84 o 
  -5   5  11       37.38       36.11      7.49 o 
  -4   5  11        1.15       -0.55      3.87 o 
  -3   5  11        2.09        2.52      3.30 o 
  -2   5  11       10.87       18.25      6.95 o 
  -1   5  11        8.07        3.37      3.04 o 
   0   5  11        0.32       12.25      8.18 o 
  -6   6  11        2.48        8.89      6.11 o 
  -5   6  11        4.63        6.12      5.73 o 
  -4   6  11        5.10        8.01      6.09 o 
  -3   6  11        9.27       16.98     10.87 o 
  -2   6  11       15.59        2.76      8.61 o 
   1  -7  12       37.49       35.36     11.56 o 
   2  -7  12        0.11       -0.16      4.77 o 
  -1  -6  12        1.37        5.24      3.92 o 
   0  -6  12        0.86       -1.72      5.68 o 
   1  -6  12       36.04       30.77      9.81 o 
   2  -6  12        2.01        2.34      3.13 o 
   3  -6  12        1.30        8.05      6.07 o 
   4  -6  12       11.82        6.91      5.55 o 
  -3  -5  12        1.51        4.49      5.23 o 
  -2  -5  12       25.99       13.05      8.35 o 
  -1  -5  12        0.42        1.31      2.51 o 
   0  -5  12        4.89        8.10      5.78 o 
   1  -5  12        3.98        6.80      4.35 o 
   2  -5  12        1.90        6.14      3.91 o 
   3  -5  12        2.34        2.25      4.17 o 
   4  -5  12        4.15        5.30      4.38 o 
  -4  -4  12        2.25        4.31      5.78 o 
  -3  -4  12        0.13        1.77      4.58 o 
  -2  -4  12        7.55        0.87      5.79 o 
  -1  -4  12        6.13        7.36      2.91 o 
   0  -4  12       21.64       23.66      6.33 o 
   1  -4  12       82.62      108.60     17.04 o 
   2  -4  12        2.07        1.09      3.21 o 
   3  -4  12       35.01       23.89      8.96 o 
   4  -4  12       23.38       25.91      8.18 o 
  -5  -3  12        9.61        5.92      4.67 o 
  -4  -3  12       26.85       17.04      5.88 o 
  -3  -3  12        0.40        7.52      6.08 o 
  -2  -3  12       41.19       39.66      7.59 o 
  -1  -3  12       28.86       26.35      7.75 o 
   0  -3  12        3.82        2.88      3.41 o 
   1  -3  12       52.67       51.03     10.80 o 
   2  -3  12       87.44      103.72     16.93 o 
   3  -3  12       23.61       21.38      6.30 o 
   4  -3  12        0.67        3.12      7.99 o 
  -5  -2  12        1.39        1.11      6.22 o 
  -4  -2  12        1.35       -0.95      4.86 o 
  -3  -2  12       11.89       13.33      6.20 o 
  -2  -2  12       39.67       39.97      8.18 o 
  -1  -2  12      153.76      175.39     13.13 o 
   0  -2  12       11.44       12.10      5.25 o 
   1  -2  12      126.35      130.77     17.49 o 
   2  -2  12       75.79       98.42     17.70 o 
   3  -2  12        5.69        2.56      3.35 o 
   4  -2  12        1.27        0.59      6.92 o 
  -6  -1  12       16.92       18.82      6.06 o 
  -5  -1  12        0.17       -1.02      5.35 o 
  -4  -1  12       27.87       25.07      6.32 o 
  -3  -1  12       23.53       22.26      5.84 o 
  -2  -1  12       23.88       24.67      5.72 o 
  -1  -1  12       30.30       31.01      6.33 o 
   0  -1  12       63.61       71.50      8.62 o 
   1  -1  12       62.28       60.18     14.56 o 
   2  -1  12        8.15        4.49      2.07 o 
   3  -1  12        0.51        8.37      9.04 o 
   4  -1  12        4.04        0.83      6.30 o 
  -6   0  12       13.41       14.23      5.91 o 
  -5   0  12       56.39       62.11      9.12 o 
  -4   0  12       28.00       36.77      7.59 o 
  -3   0  12        9.66        7.39      4.72 o 
  -2   0  12        0.76        4.39      4.13 o 
  -1   0  12       79.83       82.47      8.69 o 
   0   0  12        0.60        1.56      3.89 o 
   1   0  12       30.90       23.18      5.20 o 
   2   0  12        7.39        4.73      7.18 o 
   3   0  12       18.09       15.72      9.89 o 
  -7   1  12       12.53       11.92      7.87 o 
  -6   1  12        0.23        4.72      4.83 o 
  -5   1  12        4.24        3.06      4.64 o 
  -4   1  12        7.85        3.38      4.46 o 
  -3   1  12        0.90        0.87      4.17 o 
  -2   1  12       24.55       33.14      6.44 o 
  -1   1  12       12.86        9.49      3.98 o 
   0   1  12       31.35       32.68      4.67 o 
   1   1  12        1.88       -0.19      3.38 o 
   2   1  12        4.45        4.52      4.11 o 
   3   1  12        0.30        3.54      7.30 o 
  -6   2  12        1.33        1.71      5.06 o 
  -5   2  12       35.88       43.13      7.59 o 
  -4   2  12       16.47       14.98      6.31 o 
  -3   2  12        3.18        0.27      3.01 o 
  -2   2  12       37.20       36.28      5.42 o 
  -1   2  12       46.67       51.65      5.82 o 
   0   2  12       32.57       41.45      5.45 o 
   1   2  12        0.12        0.89      3.78 o 
   2   2  12        4.49        4.32      4.16 o 
  -7   3  12        3.03        4.21      6.52 o 
  -6   3  12        1.18        4.16      6.71 o 
  -5   3  12       25.64       33.13      7.05 o 
  -4   3  12       97.67      121.58      8.67 o 
  -3   3  12        1.02        3.17      3.29 o 
  -2   3  12       36.71       51.37      6.40 o 
  -1   3  12       28.09       32.33      5.26 o 
   0   3  12        6.32        6.71      4.69 o 
   1   3  12       21.29       21.13      6.41 o 
  -7   4  12       24.96       29.07     11.20 o 
  -6   4  12        7.63       14.37      9.01 o 
  -5   4  12       14.02       20.45      5.92 o 
  -4   4  12       14.49        7.74      4.24 o 
  -3   4  12        9.08       10.42      6.43 o 
  -2   4  12       33.86       40.94      5.99 o 
  -1   4  12       58.52       69.21      9.49 o 
   0   4  12        4.26        2.71      4.31 o 
  -6   5  12       24.15       32.02      8.99 o 
  -5   5  12        0.96        3.69      5.26 o 
  -4   5  12       13.96        6.49      8.87 o 
  -3   5  12       26.82       35.86      7.70 o 
  -2   5  12        3.63        8.32      5.45 o 
   0  -6  13        9.11       12.01      5.88 o 
   1  -6  13        0.23        5.79      7.65 o 
   2  -6  13        5.79        7.94      5.84 o 
  -2  -5  13        0.00       -0.36      4.07 o 
  -1  -5  13        7.52        3.04      3.72 o 
   0  -5  13        0.08        3.35      4.80 o 
   1  -5  13        3.07        3.51      5.42 o 
   2  -5  13       15.79       12.49      6.73 o 
   3  -5  13        8.00       10.05      6.04 o 
  -3  -4  13        0.07        0.68      4.83 o 
  -2  -4  13       10.79        5.89      5.13 o 
  -1  -4  13        4.07       -0.49      4.05 o 
   0  -4  13       34.04       33.79      9.19 o 
   1  -4  13        0.50       -2.31      5.10 o 
   2  -4  13        0.25       -0.82      4.94 o 
   3  -4  13       37.84       33.54     14.44 o 
  -4  -3  13       13.22       11.61      5.82 o 
  -3  -3  13        4.73        5.50      9.94 o 
  -2  -3  13        0.04        6.23      4.78 o 
  -1  -3  13        1.74        4.50      4.61 o 
   0  -3  13       13.32       15.86      5.06 o 
   1  -3  13        1.70        0.28      6.48 o 
   2  -3  13        1.44        1.06      2.62 o 
   3  -3  13       56.24       43.91     10.72 o 
  -5  -2  13       26.86       43.63      9.95 o 
  -4  -2  13       41.47       48.36      9.41 o 
  -3  -2  13       32.29       32.81      8.73 o 
  -2  -2  13        4.45        6.46      4.61 o 
  -1  -2  13       47.69       43.58      7.66 o 
   0  -2  13       31.12       35.58     11.50 o 
   1  -2  13        6.13        3.15      2.48 o 
   2  -2  13       11.63        1.97      4.96 o 
   3  -2  13       49.02       56.44     15.56 o 
  -5  -1  13       33.24       51.67      9.29 o 
  -4  -1  13       18.24       15.78      6.33 o 
  -3  -1  13       13.90       14.01      6.70 o 
  -2  -1  13        0.01        0.81      4.38 o 
  -1  -1  13       28.53       19.24      5.19 o 
   0  -1  13       46.87       48.03      7.28 o 
   1  -1  13        4.52        2.47      3.23 o 
   2  -1  13       21.38       13.41      6.71 o 
   3  -1  13        1.45        0.05      8.02 o 
  -6   0  13        9.18        4.25      5.55 o 
  -5   0  13       14.14       17.03      7.61 o 
  -4   0  13       24.52       25.85      6.78 o 
  -3   0  13       72.86       55.26      8.91 o 
  -2   0  13       12.51       14.64      5.31 o 
  -1   0  13        7.82        9.68      4.50 o 
   0   0  13       68.69       79.25     15.82 o 
   1   0  13       14.43       18.43      4.85 o 
   2   0  13        3.55        8.61      8.49 o 
  -6   1  13       11.57       16.54      6.09 o 
  -5   1  13        3.90        6.15      5.88 o 
  -4   1  13       72.50       74.57     11.39 o 
  -3   1  13        3.75        6.20      4.77 o 
  -2   1  13       15.71       14.77      5.40 o 
  -1   1  13       22.26       26.93     11.16 o 
   0   1  13       27.65       36.37      6.52 o 
   1   1  13        4.14        8.25      8.32 o 
   2   1  13        6.41        5.23      7.68 o 
  -6   2  13        0.29        0.17      6.14 o 
  -5   2  13        1.51        6.57      5.30 o 
  -4   2  13       15.34       12.26      5.36 o 
  -3   2  13        9.44        9.15      4.91 o 
  -2   2  13        0.04        6.08      4.88 o 
  -1   2  13       11.00       13.48      5.23 o 
   0   2  13       23.74       30.26     10.51 o 
   1   2  13       26.10       27.47      9.63 o 
  -6   3  13       19.65       13.08      7.28 o 
  -5   3  13        0.01       -0.21      5.40 o 
  -4   3  13       28.82       19.66      5.76 o 
  -3   3  13        0.01       -0.66      4.00 o 
  -2   3  13        2.51        6.16      5.19 o 
  -1   3  13        0.29        0.74      6.56 o 
   0   3  13        0.09        4.42      6.71 o 
  -5   4  13        0.42        2.62      5.95 o 
  -4   4  13       23.04       31.59      8.66 o 
  -3   4  13       74.94      115.45     14.56 o 
  -2   4  13        0.19        3.33      7.30 o 
   0  -5  14        1.87        1.97      3.62 o 
  -2  -4  14        8.33        9.41     10.10 o 
  -1  -4  14        4.20        3.96      4.13 o 
   0  -4  14        2.81        1.43      3.40 o 
   1  -4  14       13.10       15.33      5.55 o 
   2  -4  14        1.48        6.42      4.34 o 
  -3  -3  14        1.22       -0.10      4.98 o 
  -2  -3  14        0.03        7.80      5.63 o 
  -1  -3  14       14.81       13.39      5.91 o 
   0  -3  14       10.93       13.57     13.95 o 
   1  -3  14       12.07       11.06      5.45 o 
   2  -3  14        0.93        0.75      5.82 o 
  -4  -2  14        1.18        1.79      5.16 o 
  -3  -2  14        3.57        4.50      5.57 o 
  -2  -2  14        0.27        3.44      4.90 o 
  -1  -2  14        6.68        7.61      5.14 o 
   0  -2  14       23.24       13.44      5.84 o 
   1  -2  14        2.88        2.80      3.07 o 
   2  -2  14       12.64        8.52      4.15 o 
  -4  -1  14       21.99       19.53      7.64 o 
  -3  -1  14       26.46       27.93      8.50 o 
  -2  -1  14       21.95       23.85      6.76 o 
  -1  -1  14        0.37        0.26      4.06 o 
   0  -1  14        8.51        6.47      4.84 o 
   1  -1  14       45.66       41.68     10.87 o 
   2  -1  14        0.39        3.62      7.85 o 
  -5   0  14        0.15        0.02      5.90 o 
  -4   0  14       20.94       17.95      6.19 o 
  -3   0  14       21.99       17.79      5.66 o 
  -2   0  14       15.46       15.80      5.04 o 
  -1   0  14        0.74       -1.14      4.06 o 
   0   0  14       13.41        7.91      4.92 o 
   1   0  14        8.26        5.38      8.23 o 
  -5   1  14        7.51        6.12      5.56 o 
  -4   1  14        8.98       14.22      6.80 o 
  -3   1  14        7.34        6.68      5.74 o 
  -2   1  14       29.60       27.04      8.67 o 
  -1   1  14        3.64        7.32      4.40 o 
   0   1  14        2.37        5.95      8.61 o 
  -5   2  14        4.36        3.52      6.16 o 
  -4   2  14        1.90        4.92      4.92 o 
  -3   2  14       98.45      110.70     14.51 o 
  -2   2  14       13.28       13.75      5.75 o 
  -1   2  14        6.07        5.76      8.04 o 
  -4   3  14        4.64        5.88      6.47 o 
  -3   3  14       21.08       15.67      9.54 o 
  -2   3  14       20.38       10.61      9.23 o 
  -1  -3  15       19.19       12.64      4.90 o 
   0  -3  15        0.24        1.29      3.40 o 
  -2  -2  15       13.49       12.35      7.84 o 
  -1  -2  15        0.99        1.31      4.51 o 
   0  -2  15        1.82        5.94      4.74 o 
  -3  -1  15        2.39        2.47      4.68 o 
  -2  -1  15        0.21        3.27     14.00 o 
  -1  -1  15       11.70       10.84      4.90 o 
   0  -1  15        3.46        8.40      9.13 o 
  -3   0  15       24.59       30.12      7.59 o 
  -2   0  15       23.64       19.62      6.46 o 
  -1   0  15       20.26       28.92     11.92 o 
  -3   1  15       20.98       18.59     10.07 o 
  -2   1  15        3.57        6.62      4.58 o 
                                                 
